# Supplementary material for: Extracellular vesicles originating from glioblastoma cells increase metalloproteinase release by astrocytes: the role of CD147 (EMMPRIN) and ionizing radiation
Source: Cell Commun Signal. 2020 Feb 7;18:21. doi: 10.1186/s12964-019-0494-4 (PMC7006136; doi:10.1186/s12964-019-0494-4)
Supplement: Supplementary file 3 — Additional file 2. Supplemental Table of Mass Spectrometry Results. [file 12964_2019_494_MOESM3_ESM.xlsx]

## Sheet: Samples View Report for Control
Table 1 List of proteins identified with search against UniRef100 Human database (Control Vs Treatment)
Identified Protein	Gene ID	Accession Number	Molecular Weight	Quantitative value in Control	Quantitative value in Treatment
Tubulin alpha-1C chain	TUBA1C	F5H5D3	58 kDa	0	61.664
Tubulin alpha-4A chain	TUBA4A	A8MUB1	48 kDa	0	54.493
HLA class I histocompatibility antigen, A-69 alpha chain	HLA-A	P10316	41 kDa	0	31.549
Guanine nucleotide-binding protein G(i) subunit alpha-1	GNAI1	P63096	40 kDa	0	19.359
CD147	BSG	P35613-2	29 kDa	0	15.774
Guanine nucleotide-binding protein G(I)/G(S)/G(T) subunit beta-1	GNB1	P62873	37 kDa	0	15.057
Alpha-actinin-1	ACTN1	P12814	103 kDa	0	12.189
Radixin	RDX	P35241	69 kDa	0	11.472
Calreticulin	CALR	P27797	48 kDa	0	10.755
Isoform Alpha-2 of Guanine nucleotide-binding protein G(o) subunit alpha	GNAO1	P09471-2	40 kDa	0	10.755
Nucleophosmin	NPM1	P06748	33 kDa	0	9.3212
Ras-related protein Rap-1b	RAP1B	P61224	21 kDa	0	9.3212
CD99 antigen	CD99	P14209	19 kDa	0	8.6042
Guanine nucleotide-binding protein subunit beta-4	GNB4	Q9HAV0	38 kDa	0	8.6042
14-3-3 protein gamma	YWHAG	P61981	28 kDa	0	7.8872
26S protease regulatory subunit 6B	PSMC4	P43686	47 kDa	0	7.8872
Transforming protein RhoA	RHOA	P61586	22 kDa	0	7.8872
Destrin	DSTN	P60981	19 kDa	0	7.1702
Monocarboxylate transporter 1	SLC16A1	P53985	54 kDa	0	7.1702
14-3-3 protein eta	YWHAH	Q04917	28 kDa	0	6.4532
40S ribosomal protein S17	RPS17	P08708	16 kDa	0	6.4532
ADP-ribosylation factor 3	ARF3	P61204	21 kDa	0	6.4532
Heterogeneous nuclear ribonucleoprotein A1	HNRNPA1	F8W6I7	33 kDa	0	6.4532
Heterogeneous nuclear ribonucleoprotein H2	HNRNPH2	P55795	49 kDa	0	6.4532
Prostaglandin reductase 1	PTGR1	Q14914	36 kDa	0	6.4532
Protein ITFG3	ITFG3	Q9H0X4	60 kDa	0	6.4532
U5 small nuclear ribonucleoprotein 200 kDa helicase	SNRNP200	O75643	245 kDa	0	6.4532
Uncharacterized protein (Fragment)		H3BN98	27 kDa	0	6.4532
26S proteasome non-ATPase regulatory subunit 12	PSMD12	O00232	53 kDa	0	5.7361
Capping protein (Actin filament) muscle Z-line, beta, isoform CRA_a	CAPZB	B1AK87	29 kDa	0	5.7361
CD59 glycoprotein	CD59	E9PNW4	12 kDa	0	5.7361
Phosphodiesterase 5A, cGMP-specific, isoform CRA_a	PDE5A	G5E9C5	94 kDa	0	5.7361
Plasma membrane calcium-transporting ATPase 1	ATP2B1	P20020	139 kDa	0	5.7361
Ras-related protein Rab-35 (Fragment)	RAB35	F5H157	21 kDa	0	5.7361
Annexin	ANXA7	B4DT77	38 kDa	0	5.0191
Ras-related protein Rab-5B	RAB5B	P61020	24 kDa	0	5.0191
Sushi domain-containing protein 2	SUSD2	Q9UGT4	90 kDa	1.652	15.774
Ferritin heavy chain	FTH1	P02794	21 kDa	0	4.3021
Glutathione S-transferase Mu 3	GSTM3	P21266	27 kDa	0	4.3021
Importin-5	IPO5	O00410	124 kDa	0	4.3021
Kinesin-1 heavy chain	KIF5B	P33176	110 kDa	0	4.3021
Midkine	MDK	E9PLM6	17 kDa	0	4.3021
Nicotinamide N-methyltransferase	NNMT	P40261	30 kDa	0	4.3021
Ras-related protein Rab-6A	RAB6A	P20340	24 kDa	0	4.3021
Superoxide dismutase [Cu-Zn]	SOD1	P00441	16 kDa	0	4.3021
Transmembrane 9 superfamily member 2	TM9SF2	Q99805	76 kDa	0	4.3021
HLA class I histocompatibility antigen, B-39 alpha chain	HLA-B	P30475	40 kDa	1.652	12.906
26S proteasome non-ATPase regulatory subunit 1	PSMD1	Q99460	106 kDa	1.652	12.189
Chloride intracellular channel protein 4	CLIC4	Q9Y696	29 kDa	1.652	12.189
Alpha-soluble NSF attachment protein	NAPA	M0R0Y2	29 kDa	0	3.5851
Cadherin-13	CDH13	P55290	78 kDa	0	3.5851
Carboxymethylenebutenolidase homolog	CMBL	Q96DG6	28 kDa	0	3.5851
Catechol O-methyltransferase	COMT	P21964	30 kDa	0	3.5851
Deoxyribonuclease-1-like 1 (Fragment)	DNASE1L1	A6QRJ0	24 kDa	0	3.5851
EH domain-containing protein 4	EHD4	Q9H223	61 kDa	0	3.5851
LanC-like protein 1	LANCL1	O43813	45 kDa	0	3.5851
Major prion protein (Fragment)	PRNP	A2A2V1	27 kDa	0	3.5851
Myelin protein zero-like protein 1	MPZL1	O95297	29 kDa	0	3.5851
Protein DJ-1	PARK7	K7ELW0	18 kDa	0	3.5851
Rab GDP dissociation inhibitor alpha	GDI1	P31150	51 kDa	0	3.5851
Ras-related protein R-Ras2	RRAS2	B7Z5Z2	24 kDa	0	3.5851
Splicing factor 3B subunit 3	SF3B3	Q15393	136 kDa	0	3.5851
Transcriptional activator protein Pur-beta	PURB	Q96QR8	33 kDa	0	3.5851
Ubiquitin thioesterase OTUB1	OTUB1	F5GYN4	28 kDa	0	3.5851
Unconventional myosin-X	MYO10	Q9HD67	237 kDa	0	3.5851
WD repeat-containing protein 1	WDR1	O75083	66 kDa	0	3.5851
Cofilin-1	CFL1	P23528	19 kDa	1.652	11.472
Heterogeneous nuclear ribonucleoprotein H	HNRNPH1	G8JLB6	51 kDa	1.652	11.472
Collagen alpha-2(VI) chain	COL6A2	P12110	109 kDa	4.9559	32.266
Heterogeneous nuclear ribonucleoprotein A3	HNRNPA3	P51991	40 kDa	1.652	10.755
Prelamin-A/C	LMNA	P02545	74 kDa	1.652	10.755
26S proteasome non-ATPase regulatory subunit 13	PSMD13	J3KNQ3	40 kDa	1.652	10.038
40S ribosomal protein S15	RPS15	K7ELC2	18 kDa	1.652	10.038
60S ribosomal protein L37a	RPL37A	C9J4Z3	8 kDa	0	2.8681
ATP-binding cassette sub-family F member 1 (Fragment)	ABCF1	H0YGW7	68 kDa	0	2.8681
Brain acid soluble protein 1	BASP1	P80723	23 kDa	0	2.8681
Caveolin-1	CAV1	Q03135	20 kDa	0	2.8681
Endoplasmic reticulum mannosyl-oligosaccharide 1,2-alpha-mannosidase	MAN1B1	Q9UKM7	80 kDa	0	2.8681
Exportin-1	XPO1	O14980	123 kDa	0	2.8681
Isoform 3 of Reticulon-3	RTN3	O95197-3	26 kDa	0	2.8681
Lysosome membrane protein 2	SCARB2	Q14108	54 kDa	0	2.8681
Neuroplastin	NPTN	Q9Y639	44 kDa	0	2.8681
Nuclease-sensitive element-binding protein 1	YBX1	P67809	36 kDa	0	2.8681
Pre-mRNA-processing factor 40 homolog A	PRPF40A	O75400	109 kDa	0	2.8681
Proteasome subunit alpha type-7	PSMA7	O14818	28 kDa	0	2.8681
Ras-related protein Rab-13	RAB13	P51153	23 kDa	0	2.8681
Rho-related GTP-binding protein RhoG	RHOG	P84095	21 kDa	0	2.8681
Serine/threonine-protein phosphatase 2B catalytic subunit alpha isoform	PPP3CA	Q08209	59 kDa	0	2.8681
Small nuclear ribonucleoprotein Sm D2	SNRPD2	P62316	14 kDa	0	2.8681
60S ribosomal protein L9	RPL9	P32969	22 kDa	1.652	8.6042
Plasma membrane calcium-transporting ATPase 4	ATP2B4	P23634	138 kDa	1.652	8.6042
Eukaryotic translation initiation factor 5A-1	EIF5A	P63241	17 kDa	1.652	7.8872
Phosphoglycerate mutase 1	PGAM1	P18669	29 kDa	1.652	7.8872
Thioredoxin reductase 1, cytoplasmic	TXNRD1	B2R5P6	55 kDa	1.652	7.8872
Ribosome-binding protein 1	RRBP1	Q9P2E9	152 kDa	1.652	7.1702
Staphylococcal nuclease domain-containing protein 1	SND1	Q7KZF4	102 kDa	1.652	7.1702
26S proteasome non-ATPase regulatory subunit 14	PSMD14	O00487	35 kDa	0	2.1511
72 kDa type IV collagenase	MMP2	P08253	74 kDa	0	2.1511
ADP-ribosylation factor 6	ARF6	P62330	20 kDa	0	2.1511
Aldose reductase	AKR1B1	P15121	36 kDa	0	2.1511
Anthrax toxin receptor 1	ANTXR1	Q9H6X2	63 kDa	0	2.1511
Calpain-2 catalytic subunit	CAPN2	P17655	80 kDa	0	2.1511
CD82 antigen	CD82	P27701	30 kDa	0	2.1511
Complement component 1 Q subcomponent-binding protein, mitochondrial	C1QBP	I3L3B0	20 kDa	0	2.1511
Core histone macro-H2A.1	H2AFY	O75367	40 kDa	0	2.1511
Cytochrome b5 type B	CYB5B	D6RFH4	15 kDa	0	2.1511
Cytoplasmic dynein 1 intermediate chain 2	DYNC1I2	B7ZA04	70 kDa	0	2.1511
DnaJ homolog subfamily C member 5	DNAJC5	Q9H3Z4	22 kDa	0	2.1511
Drebrin (Fragment)	DBN1	D6R9W4	36 kDa	0	2.1511
Elongation factor 1-delta (Fragment)	EEF1D	E9PK01	29 kDa	0	2.1511
Eukaryotic initiation factor 4A-III	EIF4A3	P38919	47 kDa	0	2.1511
Eukaryotic translation initiation factor 2 subunit 1	EIF2S1	P05198	36 kDa	0	2.1511
Extended synaptotagmin-2	ESYT2	A0FGR8	102 kDa	0	2.1511
Glutamate--cysteine ligase regulatory subunit	GCLM	P48507	31 kDa	0	2.1511
Isoform 2 of UPF0562 protein C7orf55	C7orf55	Q96HJ9-2	54 kDa	0	2.1511
Isoform GlyT-1A of Sodium- and chloride-dependent glycine transporter 1	SLC6A9	P48067-2	71 kDa	0	2.1511
Lamin-B1	LMNB1	P20700	66 kDa	0	2.1511
Laminin subunit alpha-4	LAMA4	Q16363	203 kDa	0	2.1511
Myosin regulatory light chain 12A	MYL12A	J3QRS3	20 kDa	0	2.1511
Pre-mRNA-processing factor 19	PRPF19	Q9UMS4	55 kDa	0	2.1511
Protein YIF1B	YIF1B	Q5BJH7	34 kDa	0	2.1511
Ras-related protein Rab-18	RAB18	Q9NP72	23 kDa	0	2.1511
Receptor-type tyrosine-protein phosphatase	PTPRA	B7Z2A4	92 kDa	0	2.1511
RNA-binding motif protein, X chromosome, N-terminally processed	RBMX	H3BT71	32 kDa	0	2.1511
Septin-2	41884	B5MCX3	37 kDa	0	2.1511
Septin-7	41889	E7EPK1	51 kDa	0	2.1511
Single-stranded DNA-binding protein, mitochondrial	SSBP1	Q04837	17 kDa	0	2.1511
SUMO-activating enzyme subunit 2	UBA2	Q9UBT2	71 kDa	0	2.1511
Synaptosomal-associated protein (Fragment)	SNAP23	H3BM38	14 kDa	0	2.1511
Thrombin light chain	F2	E9PIT3	65 kDa	0	2.1511
Tropomyosin alpha-3 chain	TPM3	D6R904	11 kDa	0	2.1511
Tropomyosin alpha-4 chain	TPM4	P67936	29 kDa	0	2.1511
Vesicle-trafficking protein SEC22b	SEC22B	O75396	25 kDa	0	2.1511
Vigilin	HDLBP	Q00341	141 kDa	0	2.1511
Guanine nucleotide-binding protein G(I)/G(S)/G(T) subunit beta-2	GNB2	P62879	37 kDa	4.9559	20.794
60S ribosomal protein L30 (Fragment)	RPL30	E5RI99	13 kDa	1.652	6.4532
Epidermal growth factor receptor	EGFR	P00533	134 kDa	1.652	6.4532
Eukaryotic translation initiation factor 2 subunit 3	EIF2S3	P41091	51 kDa	1.652	6.4532
Non-POU domain-containing octamer-binding protein	NONO	Q15233	54 kDa	1.652	6.4532
Synaptic vesicle membrane protein VAT-1 homolog	VAT1	Q99536	42 kDa	1.652	6.4532
Transcription intermediary factor 1-beta	TRIM28	Q13263	89 kDa	1.652	6.4532
Alpha-actinin-4	ACTN4	O43707	105 kDa	4.9559	18.642
Plexin-B2	PLXNB2	O15031	205 kDa	3.304	12.189
Syntenin-1	SDCBP	O00560	32 kDa	3.304	12.189
HLA class I histocompatibility antigen, A-2 alpha chain	HLA-A	P01892	41 kDa	9.9119	34.417
HLA class I histocompatibility antigen, B-58 alpha chain	HLA-B	P10319	40 kDa	4.9559	17.208
60S ribosomal protein L32 (Fragment)	RPL32	D3YTB1	16 kDa	1.652	5.7361
ER lumen protein retaining receptor 2	KDELR2	P33947	24 kDa	1.652	5.7361
Glutamine--fructose-6-phosphate aminotransferase [isomerizing] 1	GFPT1	Q06210	79 kDa	1.652	5.7361
Monocarboxylate transporter 4	SLC16A3	O15427	49 kDa	1.652	5.7361
T-complex protein 1 subunit epsilon	CCT5	P48643	60 kDa	1.652	5.7361
NAD(P)H dehydrogenase [quinone] 1	NQO1	P15559	31 kDa	6.6079	22.228
Guanine nucleotide-binding protein G(i) subunit alpha-2	GNAI2	P04899	40 kDa	9.9119	30.115
Inactive tyrosine-protein kinase 7	PTK7	Q13308	118 kDa	4.9559	15.057
26S protease regulatory subunit 7	PSMC2	P35998	49 kDa	1.652	5.0191
Adenylyl cyclase-associated protein 1	CAP1	Q01518	52 kDa	1.652	5.0191
AP-2 complex subunit alpha-2	AP2A2	O94973	104 kDa	1.652	5.0191
Aspartate--tRNA ligase, cytoplasmic	DARS	P14868	57 kDa	1.652	5.0191
General transcription factor II-I	GTF2I	P78347	112 kDa	1.652	5.0191
Ras-related protein Rab-14	RAB14	P61106	24 kDa	1.652	5.0191
Ras-related protein Ral-A	RALA	P11233	24 kDa	1.652	5.0191
Rho-related GTP-binding protein RhoC	RHOC	P08134	22 kDa	1.652	5.0191
Catenin alpha-1	CTNNA1	P35221	100 kDa	3.304	10.038
Large neutral amino acids transporter small subunit 1	SLC7A5	Q01650	55 kDa	3.304	10.038
Ribonuclease inhibitor	RNH1	P13489	50 kDa	3.304	10.038
Ras GTPase-activating-like protein IQGAP1	IQGAP1	P46940	189 kDa	6.6079	19.359
Eukaryotic initiation factor 4A-I	EIF4A1	P60842	46 kDa	4.9559	14.34
26S proteasome non-ATPase regulatory subunit 4 (Fragment)	PSMD4	A6PVX3	22 kDa	0	1.434
45 kDa calcium-binding protein	SDF4	Q9BRK5	42 kDa	0	1.434
60 kDa heat shock protein, mitochondrial	HSPD1	P10809	61 kDa	0	1.434
60S ribosomal protein L34	RPL34	P49207	13 kDa	0	1.434
60S ribosomal protein L35a	RPL35A	P18077	13 kDa	0	1.434
Acetyl-CoA acetyltransferase, cytosolic	ACAT2	B7Z233	45 kDa	0	1.434
Adducin 1 (Alpha)	ADD1	A2A3N8	73 kDa	0	1.434
Adenylyl cyclase-associated protein	CAP2	B7Z1C4	45 kDa	0	1.434
Aspartate aminotransferase	GOT2	E7ERW2	43 kDa	0	1.434
ATP-binding cassette sub-family E member 1	ABCE1	P61221	67 kDa	0	1.434
Autophagy-related protein 9A	ATG9A	Q7Z3C6	94 kDa	0	1.434
Barrier-to-autointegration factor	BANF1	O75531	10 kDa	0	1.434
B-cell receptor-associated protein 31 (Fragment)	BCAP31	C9J0M4	21 kDa	0	1.434
Caldesmon	CALD1	E7EX44	64 kDa	0	1.434
cAMP-dependent protein kinase type I-alpha regulatory subunit (Fragment)	PRKAR1A	K7EPB2	34 kDa	0	1.434
Canalicular multispecific organic anion transporter 2	ABCC3	O15438	169 kDa	0	1.434
Carbonic anhydrase 12	CA12	B3KUB4	32 kDa	0	1.434
Charged multivesicular body protein 6 (Fragment)	CHMP6	I3L4G8	20 kDa	0	1.434
Chromobox protein homolog 3	CBX3	Q13185	21 kDa	0	1.434
Cleavage and polyadenylation-specificity factor subunit 6	CPSF6	F8WJN3	52 kDa	0	1.434
Cullin 4B, isoform CRA_e	CUL4B	K4DI93	103 kDa	0	1.434
Disintegrin and metalloproteinase domain-containing protein 9	ADAM9	Q13443	91 kDa	0	1.434
DNA damage-binding protein 1	DDB1	Q16531	127 kDa	0	1.434
DNA replication licensing factor MCM6	MCM6	Q14566	93 kDa	0	1.434
Drebrin-like protein	DBNL	Q9UJU6	48 kDa	0	1.434
ELAV-like protein 1	ELAVL1	B4DVB8	39 kDa	0	1.434
Ephrin-B1	EFNB1	P98172	38 kDa	0	1.434
Eukaryotic translation initiation factor 3 subunit I	EIF3I	Q13347	37 kDa	0	1.434
Eukaryotic translation initiation factor 3 subunit M	EIF3M	B4E2Q4	28 kDa	0	1.434
Gamma-interferon-inducible protein 16	IFI16	E7EPR3	83 kDa	0	1.434
Gamma-tubulin complex component 3	TUBGCP3	Q96CW5	104 kDa	0	1.434
Glucosidase 2 subunit beta	PRKCSH	K7ELL7	60 kDa	0	1.434
Glutathione S-transferase Mu 2	GSTM2	E9PHN6	23 kDa	0	1.434
Glycogen [starch] synthase, muscle	GYS1	B7Z806	75 kDa	0	1.434
Glypican-1 (Fragment)	GPC1	H7C410	67 kDa	0	1.434
Golgi resident protein GCP60	ACBD3	Q9H3P7	61 kDa	0	1.434
Heme-binding protein 1	HEBP1	F5GWX2	15 kDa	0	1.434
High mobility group protein B1	HMGB1	P09429	25 kDa	0	1.434
Histone deacetylase complex subunit SAP18 (Fragment)	SAP18	H7BZW6	16 kDa	0	1.434
Histone H1x	H1FX	Q92522	22 kDa	0	1.434
Histone H2A	H2AFV	C9J0D1	13 kDa	0	1.434
Insulin-like growth factor 2 mRNA-binding protein 3	IGF2BP3	O00425	64 kDa	0	1.434
Integrator complex subunit 3	INTS3	Q68E01	118 kDa	0	1.434
Integrin alpha-11	ITGA11	Q9UKX5	133 kDa	0	1.434
IST1 homolog (Fragment)	IST1	H3BUI0	28 kDa	0	1.434
Keratin, type II cytoskeletal 5	KRT5	P13647	62 kDa	0	1.434
Kynureninase	KYNU	Q16719	52 kDa	0	1.434
Lupus La protein	SSB	P05455	47 kDa	0	1.434
Lysine--tRNA ligase	KARS	Q15046	68 kDa	0	1.434
Mitotic checkpoint protein BUB3 (Fragment)	BUB3	J3QT28	32 kDa	0	1.434
N-acylneuraminate cytidylyltransferase	CMAS	Q8NFW8	48 kDa	0	1.434
Nuclear cap-binding protein subunit 1	NCBP1	Q09161	92 kDa	0	1.434
Peptidyl-prolyl cis-trans isomerase FKBP1A	FKBP1A	P62942	12 kDa	0	1.434
Peptidyl-prolyl cis-trans isomerase FKBP4	FKBP4	Q02790	52 kDa	0	1.434
Phospholipid scramblase 1	PLSCR1	B4DTE8	27 kDa	0	1.434
Poliovirus receptor-related protein 2	PVRL2	Q92692	58 kDa	0	1.434
Proliferating cell nuclear antigen	PCNA	P12004	29 kDa	0	1.434
Prostaglandin E synthase 3	PTGES3	B4DP11	16 kDa	0	1.434
Proteasome subunit alpha type (Fragment)	PSMA4	H0YL69	26 kDa	0	1.434
Proteasome subunit alpha type-2	PSMA2	P25787	26 kDa	0	1.434
Protein ERGIC-53	LMAN1	P49257	58 kDa	0	1.434
Protein kinase C and casein kinase substrate in neurons protein 3	PACSIN3	Q9UKS6	48 kDa	0	1.434
Protein spinster homolog 1	SPNS1	H3BMF4	61 kDa	0	1.434
Protein TMEM256-PLSCR3 (Fragment)	TMEM256-PLSCR3	I3L161	18 kDa	0	1.434
Protein transport protein Sec31A	SEC31A	B7ZL00	128 kDa	0	1.434
Ras GTPase-activating protein 1	RASA1	B4DTL2	102 kDa	0	1.434
Ras-related protein Rab-21	RAB21	Q9UL25	24 kDa	0	1.434
Ras-related protein Rab-23	RAB23	Q9ULC3	27 kDa	0	1.434
Reticulocalbin-1	RCN1	Q15293	39 kDa	0	1.434
Rho GDP-dissociation inhibitor 1	ARHGDIA	J3KRE2	15 kDa	0	1.434
Ribose-phosphate pyrophosphokinase 1	PRPS1	P60891	35 kDa	0	1.434
RNA-binding protein EWS	EWSR1	B0QYK0	65 kDa	0	1.434
Sarcoplasmic/endoplasmic reticulum calcium ATPase 2	ATP2A2	P16615	115 kDa	0	1.434
Serine/arginine-rich splicing factor 6	SRSF6	Q13247	40 kDa	0	1.434
Serine/threonine-protein phosphatase 2A 55 kDa regulatory subunit B alpha isoform	PPP2R2A	P63151	52 kDa	0	1.434
S-formylglutathione hydrolase	ESD	P10768	31 kDa	0	1.434
Signal recognition particle subunit SRP68	SRP68	Q9UHB9	71 kDa	0	1.434
SPARC	SPARC	P09486	35 kDa	0	1.434
Sterol-4-alpha-carboxylate 3-dehydrogenase, decarboxylating	NSDHL	Q15738	42 kDa	0	1.434
Tensin-3	TNS3	Q68CZ2	155 kDa	0	1.434
Transcriptional activator protein Pur-alpha	PURA	Q00577	35 kDa	0	1.434
Transformer-2 protein homolog beta	TRA2B	P62995	34 kDa	0	1.434
Trans-Golgi network integral membrane protein 2	TGOLN2	F8W8W7	30 kDa	0	1.434
Translin	TSN	E9PGT1	26 kDa	0	1.434
Transmembrane protein 87A	TMEM87A	Q8NBN3	63 kDa	0	1.434
Tripartite motif-containing protein 16	TRIM16	B3KP96	50 kDa	0	1.434
Tubulin gamma-1 chain	TUBG1	P23258	51 kDa	0	1.434
UDP-glucuronic acid decarboxylase 1	UXS1	Q8NBZ7	48 kDa	0	1.434
Uncharacterized protein C7orf50 (Fragment)	C7orf50	C9JQV0	22 kDa	0	1.434
Uncharacterized protein KIAA2013	KIAA2013	Q8IYS2	69 kDa	0	1.434
V-type proton ATPase subunit E 1 (Fragment)	ATP6V1E1	C9J8H1	24 kDa	0	1.434
WD repeat-containing protein 61	WDR61	H0YMF9	21 kDa	0	1.434
CD81 antigen	CD81	A6NMH8	30 kDa	3.304	9.3212
Keratin, type I cytoskeletal 10	KRT10	P13645	59 kDa	4.9559	13.623
40S ribosomal protein S26	RPS26	P62854	13 kDa	1.652	4.3021
DnaJ homolog subfamily A member 1	DNAJA1	P31689	45 kDa	1.652	4.3021
Heterogeneous nuclear ribonucleoproteins A2/B1	HNRNPA2B1	P22626	37 kDa	1.652	4.3021
Inositol monophosphatase 3	IMPAD1	Q9NX62	39 kDa	1.652	4.3021
Isoform Non-brain of Clathrin light chain A	CLTA	P09496-2	24 kDa	1.652	4.3021
Phosphoribosylaminoimidazole carboxylase (Fragment)	PAICS	E9PBS1	46 kDa	1.652	4.3021
S-adenosylmethionine synthase isoform type-2	MAT2A	P31153	44 kDa	1.652	4.3021
Serine protease 23	PRSS23	B4E2J3	40 kDa	1.652	4.3021
Serine/threonine-protein phosphatase 2A 65 kDa regulatory subunit A alpha isoform	PPP2R1A	P30153	65 kDa	3.304	8.6042
Surfeit locus protein 4	SURF4	O15260	30 kDa	1.652	4.3021
Programmed cell death 6-interacting protein	PDCD6IP	Q8WUM4	96 kDa	4.9559	12.906
Isoform 2 of Reticulon-4	RTN4	Q9NQC3-2	40 kDa	9.9119	24.379
Glutamine--tRNA ligase	QARS	P47897	88 kDa	3.304	7.8872
Guanine nucleotide-binding protein subunit alpha-11	GNA11	P29992	42 kDa	3.304	7.8872
Myristoylated alanine-rich C-kinase substrate	MARCKS	P29966	32 kDa	3.304	7.8872
Transketolase	TKT	P29401	68 kDa	11.564	27.247
14-3-3 protein epsilon	YWHAE	P62258	29 kDa	8.2599	19.359
Guanine nucleotide-binding protein G(k) subunit alpha	GNAI3	P08754	41 kDa	8.2599	18.642
Prostaglandin F2 receptor negative regulator	PTGFRN	Q9P2B2	99 kDa	14.868	32.983
40S ribosomal protein S27	RPS27	P42677	9 kDa	1.652	3.5851
60S ribosomal protein L5	RPL5	P46777	34 kDa	3.304	7.1702
Adenosylhomocysteinase	AHCY	P23526	48 kDa	1.652	3.5851
Aminoacyl tRNA synthase complex-interacting multifunctional protein 2	AIMP2	Q13155	35 kDa	1.652	3.5851
Atlastin-3	ATL3	F5H6I7	59 kDa	3.304	7.1702
Catenin delta-1	CTNND1	C9JZR2	105 kDa	1.652	3.5851
Cation-independent mannose-6-phosphate receptor	IGF2R	P11717	274 kDa	3.304	7.1702
CD276 antigen	CD276	Q5ZPR3	57 kDa	1.652	3.5851
CD9 antigen	CD9	A6NNI4	18 kDa	1.652	3.5851
Complement C3	C3	P01024	187 kDa	1.652	3.5851
DnaJ homolog subfamily A member 2	DNAJA2	O60884	46 kDa	1.652	3.5851
Flavin reductase (NADPH)	BLVRB	P30043	22 kDa	3.304	7.1702
G-protein-coupled receptor 64	GPR64	C9JWS0	110 kDa	1.652	3.5851
Heat shock 70 kDa protein 4	HSPA4	P34932	94 kDa	1.652	3.5851
Integrin alpha-6	ITGA6	P23229	127 kDa	3.304	7.1702
Matrin-3	MATR3	A8MXP9	100 kDa	1.652	3.5851
Methionine--tRNA ligase, cytoplasmic	MARS	P56192	101 kDa	3.304	7.1702
Procollagen-lysine,2-oxoglutarate 5-dioxygenase 2	PLOD2	O00469	85 kDa	1.652	3.5851
Programmed cell death protein 6	PDCD6	O75340	22 kDa	1.652	3.5851
Raftlin	RFTN1	Q14699	63 kDa	1.652	3.5851
Ras-related protein Rab-7a	RAB7A	P51149	23 kDa	3.304	7.1702
Ras-related protein Rap-2b	RAP2B	P61225	21 kDa	1.652	3.5851
Ras-related protein Rap-2c	RAP2C	Q9Y3L5	21 kDa	1.652	3.5851
Ribosome biogenesis protein BRX1 homolog	BRIX1	Q8TDN6	41 kDa	1.652	3.5851
Transgelin-2	TAGLN2	P37802	22 kDa	1.652	3.5851
Transmembrane 9 superfamily member 3	TM9SF3	Q9HD45	68 kDa	1.652	3.5851
Vesicular integral-membrane protein VIP36	LMAN2	D6RBV2	37 kDa	1.652	3.5851
CD44 antigen	CD44	E7EPC6	79 kDa	6.6079	14.34
Golgi apparatus protein 1	GLG1	Q92896	135 kDa	8.2599	17.925
Glyceraldehyde-3-phosphate dehydrogenase	GAPDH	P04406	36 kDa	23.128	47.323
Triosephosphate isomerase	TPI1	P60174	31 kDa	8.2599	16.491
60S acidic ribosomal protein P1	RPLP1	P05386	12 kDa	3.304	6.4532
EH domain-containing protein 1 (Fragment)	EHD1	C9JC03	43 kDa	3.304	6.4532
Ras-related protein Rab-5C	RAB5C	P51148	23 kDa	3.304	6.4532
Transaldolase	TALDO1	P37837	38 kDa	3.304	6.4532
Bifunctional glutamate/proline--tRNA ligase	EPRS	P07814	171 kDa	6.6079	12.906
L-lactate dehydrogenase A chain	LDHA	P00338	37 kDa	16.52	31.549
Annexin A4	ANXA4	P09525	36 kDa	13.216	25.096
Catenin beta-1	CTNNB1	B4DGU4	85 kDa	4.9559	9.3212
Integrin alpha-3	ITGA3	P26006	117 kDa	4.9559	9.3212
Protein NDRG1	NDRG1	Q92597	43 kDa	4.9559	9.3212
RuvB-like 2	RUVBL2	Q9Y230	51 kDa	4.9559	9.3212
Talin-1	TLN1	Q9Y490	270 kDa	6.6079	12.189
Ubiquitin-40S ribosomal protein S27a	RPS27A	P62979	18 kDa	6.6079	12.189
6-phosphogluconate dehydrogenase, decarboxylating	PGD	B4DQJ8	52 kDa	9.9119	17.925
Integrin alpha-2	ITGA2	P17301	129 kDa	9.9119	17.925
Myosin-9	MYH9	P35579	227 kDa	9.9119	17.925
EGF-like repeat and discoidin I-like domain-containing protein 3	EDIL3	O43854	54 kDa	11.564	20.794
Sodium/potassium-transporting ATPase subunit alpha-1	ATP1A1	P05023	113 kDa	24.78	43.738
6-phosphofructokinase, liver type	PFKL	P17858	85 kDa	4.9559	8.6042
Keratin, type I cytoskeletal 9	KRT9	P35527	62 kDa	4.9559	8.6042
Polypeptide N-acetylgalactosaminyltransferase 2 soluble form	GALNT2	G3V1S6	61 kDa	4.9559	8.6042
Carbonyl reductase [NADPH] 1	CBR1	P16152	30 kDa	1.652	2.8681
DNA dC->dU-editing enzyme APOBEC-3C	APOBEC3C	Q9NRW3	23 kDa	1.652	2.8681
Ferritin light chain	FTL	P02792	20 kDa	1.652	2.8681
Hsc70-interacting protein (Fragment)	ST13	H7C3I1	16 kDa	1.652	2.8681
Immunoglobulin superfamily member 8	IGSF8	Q969P0	65 kDa	1.652	2.8681
Importin-7	IPO7	O95373	120 kDa	1.652	2.8681
Isoform 3 of Nucleoside diphosphate kinase B	NME2	P22392-2	30 kDa	1.652	2.8681
Niban-like protein 1	FAM129B	Q96TA1	84 kDa	1.652	2.8681
Proteasome activator complex subunit 2	PSME2	H0YM70	26 kDa	1.652	2.8681
Ras-related protein Rap-2a	RAP2A	P10114	21 kDa	1.652	2.8681
Signal recognition particle subunit SRP72	SRP72	O76094	75 kDa	1.652	2.8681
Synembryn-A	RIC8A	Q9NPQ8	60 kDa	1.652	2.8681
Tumor necrosis factor receptor superfamily member 11B	TNFRSF11B	O00300	46 kDa	1.652	2.8681
26S proteasome non-ATPase regulatory subunit 6	PSMD6	C9IZE4	52 kDa	3.304	5.7361
Actin-related protein 3	ACTR3	P61158	47 kDa	3.304	5.7361
Heterogeneous nuclear ribonucleoprotein U-like protein 1	HNRNPUL1	B7Z4B8	86 kDa	3.304	5.7361
Polypyrimidine tract-binding protein 1	PTBP1	P26599	57 kDa	3.304	5.7361
Ras-related protein Rab-10	RAB10	P61026	23 kDa	3.304	5.7361
T-complex protein 1 subunit alpha	TCP1	P17987	60 kDa	3.304	5.7361
Elongation factor Tu, mitochondrial	TUFM	P49411	50 kDa	6.6079	11.472
Alanine--tRNA ligase, cytoplasmic	AARS	P49588	107 kDa	9.9119	17.208
Ubiquitin-like modifier-activating enzyme 1	UBA1	P22314	118 kDa	9.9119	17.208
Vimentin	VIM	B0YJC4	50 kDa	13.216	22.228
Collagen alpha-1(XII) chain	COL12A1	D6RGG3	333 kDa	39.648	65.966
6-phosphofructokinase type C	PFKP	Q01813	86 kDa	4.9559	7.8872
Gelsolin	GSN	F5H1A8	81 kDa	4.9559	7.8872
Serotransferrin	TF	P02787	77 kDa	29.736	45.889
Actin, cytoplasmic 2	ACTG1	P63261	42 kDa	99.119	152.72
Neuroblast differentiation-associated protein AHNAK	AHNAK	Q09666	629 kDa	16.52	25.096
Collagen alpha-1(VI) chain	COL6A1	P12109	109 kDa	23.128	35.134
60S ribosomal protein L21	RPL21	P46778	19 kDa	3.304	5.0191
ADP-ribosylation factor 4 (Fragment)	ARF4	C9JPM4	15 kDa	3.304	5.0191
DnaJ homolog subfamily C member 13	DNAJC13	O75165	254 kDa	3.304	5.0191
Flotillin-1	FLOT1	B4DVY7	42 kDa	3.304	5.0191
Guanine nucleotide-binding protein G(q) subunit alpha	GNAQ	P50148	42 kDa	3.304	5.0191
Ras-related protein Rab-11A	RAB11A	P62491	24 kDa	3.304	5.0191
T-complex protein 1 subunit theta	CCT8	B4DEM7	58 kDa	3.304	5.0191
FERM, RhoGEF and pleckstrin domain-containing protein 1	FARP1	Q9Y4F1	119 kDa	6.6079	10.038
HHIP-like protein 2	HHIPL2	Q6UWX4	81 kDa	6.6079	10.038
Integrin alpha-8	ITGA8	P53708	117 kDa	6.6079	10.038
Protein S100-A10	S100A10	P60903	11 kDa	6.6079	10.038
T-complex protein 1 subunit beta	CCT2	P78371	57 kDa	6.6079	10.038
Multidrug resistance-associated protein 4	ABCC4	O15439	150 kDa	9.9119	15.057
Galectin-3-binding protein	LGALS3BP	Q08380	65 kDa	23.128	34.417
Heat shock protein HSP 90-alpha	HSP90AA1	P07900	85 kDa	16.52	24.379
Neutral alpha-glucosidase AB	GANAB	Q14697	107 kDa	13.216	19.359
26S protease regulatory subunit 8	PSMC5	P62195	46 kDa	4.9559	7.1702
Actin-related protein 2	ACTR2	P61160	45 kDa	4.9559	7.1702
Beta-2-microglobulin	B2M	F5H6I0	14 kDa	4.9559	7.1702
Adenosylhomocysteinase	AHCYL2	D7UEQ7	57 kDa	0	0.71702
Alpha-2-HS-glycoprotein	AHSG	P02765	39 kDa	0	0.71702
Anoctamin-6	ANO6	Q4KMQ2	106 kDa	0	0.71702
AP-2 complex subunit mu	AP2M1	E9PFW3	52 kDa	0	0.71702
BAG family molecular chaperone regulator 2	BAG2	O95816	24 kDa	0	0.71702
Calcyclin-binding protein	CACYBP	Q9HB71	26 kDa	0	0.71702
CCAAT/enhancer-binding protein zeta	CEBPZ	Q03701	121 kDa	0	0.71702
CD97 antigen	CD97	P48960	92 kDa	0	0.71702
Clustered mitochondria protein homolog (Fragment)	CLUH	K7EIG1	141 kDa	0	0.71702
Coactosin-like protein	COTL1	Q14019	16 kDa	0	0.71702
Coatomer protein complex, subunit epsilon, isoform CRA_g	COPE	M0QXB4	37 kDa	0	0.71702
Collagen alpha-1(XVIII) chain	COL18A1	P39060	178 kDa	0	0.71702
Coronin	CORO1C	B4E3S0	42 kDa	0	0.71702
Dolichyl-diphosphooligosaccharide--protein glycosyltransferase subunit 2	RPN2	P04844	69 kDa	0	0.71702
Dynein light chain 1, cytoplasmic	DYNLL1	P63167	10 kDa	0	0.71702
E3 ubiquitin-protein ligase NEDD4	NEDD4	P46934	149 kDa	0	0.71702
Eukaryotic peptide chain release factor GTP-binding subunit ERF3A (Fragment)	GSPT1	H3BR35	53 kDa	0	0.71702
Fragile X mental retardation syndrome-related protein 1	FXR1	B4DXZ6	68 kDa	0	0.71702
Glutathione peroxidase (Fragment)	GPX4	K7EJ20	28 kDa	0	0.71702
Golgi integral membrane protein 4	GOLIM4	O00461	82 kDa	0	0.71702
Heparan sulfate 2-O-sulfotransferase 1	HS2ST1	A6ND99	37 kDa	0	0.71702
Isoform 6 of Adenylate kinase 2, mitochondrial	AK2	P54819-6	22 kDa	0	0.71702
Leukotriene-B(4) omega-hydroxylase 1	CYP4F2	P78329	60 kDa	0	0.71702
MARVEL domain-containing protein 1	MARVELD1	Q9BSK0	19 kDa	0	0.71702
Metalloproteinase inhibitor 3	TIMP3	P35625	24 kDa	0	0.71702
N-acetylserotonin O-methyltransferase-like protein	ASMTL	E7ER97	61 kDa	0	0.71702
Polymerase I and transcript release factor	PTRF	Q6NZI2	43 kDa	0	0.71702
Proteasome activator complex subunit 4	PSME4	Q14997	211 kDa	0	0.71702
Proteasome subunit beta type-1	PSMB1	P20618	26 kDa	0	0.71702
Protein disulfide-isomerase TMX3	TMX3	Q96JJ7	52 kDa	0	0.71702
Protein scribble homolog	SCRIB	Q14160	175 kDa	0	0.71702
Protein SEC13 homolog	SEC13	P55735	36 kDa	0	0.71702
Protein transport protein Sec24C	SEC24C	E7EP00	107 kDa	0	0.71702
Pumilio domain-containing protein KIAA0020	KIAA0020	Q15397	74 kDa	0	0.71702
Secernin-1	SCRN1	Q12765	46 kDa	0	0.71702
Secreted glypican-4	GPC4	B4E2C0	55 kDa	0	0.71702
Serine-threonine kinase receptor-associated protein	STRAP	B4DNJ6	40 kDa	0	0.71702
Serrate RNA effector molecule homolog	SRRT	Q9BXP5	101 kDa	0	0.71702
Solute carrier family 23 member 2	SLC23A2	B4DJZ1	58 kDa	0	0.71702
Sulfate adenylyltransferase	PAPSS2	E7ER89	70 kDa	0	0.71702
Sulfotransferase 1A1 (Fragment)	SULT1A1	H3BRY5	33 kDa	0	0.71702
Synaptobrevin homolog YKT6	YKT6	O15498	22 kDa	0	0.71702
Syntaxin-4	STX4	Q12846	34 kDa	0	0.71702
TLD domain-containing protein 1	TLDC1	F5GWS3	48 kDa	0	0.71702
Transmembrane protein 43	TMEM43	Q9BTV4	45 kDa	0	0.71702
Transportin-1	TNPO1	Q92973	102 kDa	0	0.71702
tRNA-splicing ligase RtcB homolog	RTCB	Q9Y3I0	55 kDa	0	0.71702
Ubiquitin carboxyl-terminal hydrolase	USP14	A6NJA2	51 kDa	0	0.71702
Ubiquitin-conjugating enzyme E2 L3	UBE2L3	P68036	18 kDa	0	0.71702
14-3-3 protein zeta/delta	YWHAZ	P63104	28 kDa	11.564	16.491
Filamin-A	FLNA	P21333	281 kDa	29.736	42.304
Clathrin heavy chain 1	CLTC	Q00610	192 kDa	90.859	128.35
Erythrocyte band 7 integral membrane protein	STOM	B4E2V5	26 kDa	6.6079	9.3212
Protein S100-A11	S100A11	P31949	12 kDa	6.6079	9.3212
Ras-related protein Rap-1A	RAP1A	P62834	21 kDa	6.6079	9.3212
Aldo-keto reductase family 1 member C2	AKR1C2	P52895	37 kDa	28.084	39.436
Elongation factor 1-alpha 1	EEF1A1	P68104	50 kDa	29.736	41.587
Epoxide hydrolase 1	EPHX1	P07099	53 kDa	39.648	55.21
60S ribosomal protein L15	RPL15	P61313	24 kDa	8.2599	11.472
Dihydropyrimidinase-related protein 2	DPYSL2	Q16555	62 kDa	8.2599	11.472
Heat shock protein beta-1	HSPB1	P04792	23 kDa	8.2599	11.472
Aldo-keto reductase family 1 member C1	AKR1C1	Q04828	37 kDa	26.432	36.568
Multidrug resistance-associated protein 1	ABCC1	P33527	172 kDa	18.172	25.096
Nucleolar protein 56	NOP56	O00567	66 kDa	9.9119	13.623
Semaphorin-3C	SEMA3C	F5H1Z7	87 kDa	9.9119	13.623
UDP-glucose 6-dehydrogenase	UGDH	O60701	55 kDa	11.564	15.774
Transforming growth factor-beta-induced protein ig-h3	TGFBI	Q15582	75 kDa	14.868	20.076
Galectin-1	LGALS1	P09382	15 kDa	4.9559	6.4532
Heterogeneous nuclear ribonucleoprotein F	HNRNPF	P52597	46 kDa	4.9559	6.4532
Serine/arginine-rich-splicing factor 1	SRSF1	J3KTL2	28 kDa	4.9559	6.4532
Splicing factor, proline- and glutamine-rich	SFPQ	P23246	76 kDa	4.9559	6.4532
2,4-dienoyl-CoA reductase, mitochondrial	DECR1	B7Z6B8	35 kDa	1.652	2.1511
26S proteasome non-ATPase regulatory subunit 8	PSMD8	K7EJC1	20 kDa	1.652	2.1511
60S ribosomal protein L38	RPL38	P63173	8 kDa	1.652	2.1511
6-phosphogluconolactonase (Fragment)	PGLS	M0R261	23 kDa	1.652	2.1511
Calmodulin	CALM2	F8WBR5	7 kDa	1.652	2.1511
Carboxypeptidase D	CPD	O75976	153 kDa	1.652	2.1511
Cation-dependent mannose-6-phosphate receptor	M6PR	P20645	31 kDa	1.652	2.1511
Ceruloplasmin	CP	E9PFZ2	109 kDa	1.652	2.1511
Coatomer protein complex, subunit beta 2 (Beta prime), isoform CRA_b	COPB2	B4DZI8	99 kDa	1.652	2.1511
Cytoplasmic aconitate hydratase	ACO1	P21399	98 kDa	1.652	2.1511
Eukaryotic translation initiation factor 3 subunit D	EIF3D	B4DVY1	58 kDa	1.652	2.1511
High affinity cationic amino acid transporter 1	SLC7A1	P30825	68 kDa	1.652	2.1511
Integrin alpha-5	ITGA5	P08648	115 kDa	1.652	2.1511
Integrin beta-5	ITGB5	P18084	88 kDa	1.652	2.1511
Laminin subunit gamma-1	LAMC1	P11047	178 kDa	1.652	2.1511
Microsomal glutathione S-transferase 1	MGST1	P10620	18 kDa	1.652	2.1511
NADH-cytochrome b5 reductase 3	CYB5R3	P00387	34 kDa	1.652	2.1511
Profilin-2	PFN2	C9J0J7	10 kDa	1.652	2.1511
Protein VAC14 homolog	VAC14	Q08AM6	88 kDa	1.652	2.1511
Secretory carrier-associated membrane protein 3	SCAMP3	O14828	38 kDa	1.652	2.1511
Serine protease HTRA1	HTRA1	Q92743	51 kDa	1.652	2.1511
Serine/threonine-protein phosphatase 2A catalytic subunit beta isoform	PPP2CB	P62714	36 kDa	1.652	2.1511
Small nuclear ribonucleoprotein Sm D1	SNRPD1	J3QLI9	8 kDa	1.652	2.1511
Solute carrier family 12 member 7	SLC12A7	Q9Y666	119 kDa	1.652	2.1511
Sulfhydryl oxidase 2	QSOX2	Q6ZRP7	78 kDa	1.652	2.1511
Tetraspanin-4	TSPAN4	A8MVV6	19 kDa	1.652	2.1511
Tubulin-specific chaperone D	TBCD	J3KR97	137 kDa	1.652	2.1511
V-type proton ATPase catalytic subunit A	ATP6V1A	B7Z1R5	65 kDa	1.652	2.1511
V-type proton ATPase subunit B, brain isoform	ATP6V1B2	P21281	57 kDa	1.652	2.1511
Cytoplasmic dynein 1 heavy chain 1	DYNC1H1	Q14204	532 kDa	42.951	55.927
Glutathione S-transferase P	GSTP1	P09211	23 kDa	6.6079	8.6042
Alpha-enolase	ENO1	P06733	47 kDa	29.736	38.719
AP-1 complex subunit beta-1 (Fragment)	AP1B1	C9J1E7	65 kDa	3.304	4.3021
Cytoskeleton-associated protein 4	CKAP4	Q07065	66 kDa	3.304	4.3021
Poly [ADP-ribose] polymerase 1	PARP1	P09874	113 kDa	3.304	4.3021
Ras-related protein Rab-2A	RAB2A	P61019	24 kDa	3.304	4.3021
Sister chromatid cohesion protein PDS5 homolog B	PDS5B	Q9NTI5	165 kDa	3.304	4.3021
T-complex protein 1 subunit eta	CCT7	Q99832	59 kDa	3.304	4.3021
Ubiquitin carboxyl-terminal hydrolase isozyme L1	UCHL1	P09936	25 kDa	3.304	4.3021
Vinculin	VCL	P18206	124 kDa	3.304	4.3021
POTE ankyrin domain family member E	POTEE	Q6S8J3	121 kDa	37.996	49.474
14-3-3 protein beta/alpha	YWHAB	P31946	28 kDa	8.2599	10.755
Serine/threonine-protein phosphatase PP1-beta catalytic subunit	PPP1CB	P62140	37 kDa	8.2599	10.755
Thrombospondin-1	THBS1	P07996	129 kDa	8.2599	10.755
60S ribosomal protein L3	RPL3	P39023	46 kDa	9.9119	12.906
Elongation factor 1-gamma	EEF1G	P26641	50 kDa	9.9119	12.906
Fibronectin	FN1	P02751	263 kDa	23.128	29.398
Keratin, type II cytoskeletal 1	KRT1	P04264	66 kDa	13.216	16.491
Heat shock protein HSP 90-beta	HSP90AB1	P08238	83 kDa	37.996	47.323
40S ribosomal protein S7	RPS7	P62081	22 kDa	11.564	14.34
14-3-3 protein theta	YWHAQ	P27348	28 kDa	8.2599	10.038
Basement membrane-specific heparan sulfate proteoglycan core protein	HSPG2	P98160	469 kDa	8.2599	10.038
Profilin-1	PFN1	P07737	15 kDa	8.2599	10.038
Splicing factor 3B subunit 1	SF3B1	O75533	146 kDa	8.2599	10.038
Integrin beta-1	ITGB1	P05556	88 kDa	28.084	33.7
26S proteasome non-ATPase regulatory subunit 7	PSMD7	P51665	37 kDa	6.6079	7.8872
60S ribosomal protein L12	RPL12	P30050	18 kDa	6.6079	7.8872
CD109 antigen	CD109	Q6YHK3	162 kDa	6.6079	7.8872
Glycogen phosphorylase, brain form	PYGB	P11216	97 kDa	6.6079	7.8872
Heterogeneous nuclear ribonucleoprotein R	HNRNPR	O43390	71 kDa	6.6079	7.8872
Heterogeneous nuclear ribonucleoprotein U-like protein 2	HNRNPUL2	Q1KMD3	85 kDa	6.6079	7.8872
Heterogeneous nuclear ribonucleoprotein K	HNRNPK	P61978	51 kDa	13.216	15.774
Peptidase inhibitor 15	PI15	O43692	29 kDa	21.476	25.096
26S protease regulatory subunit 10B	PSMC6	P62333	44 kDa	4.9559	5.7361
Heterogeneous nuclear ribonucleoprotein Q	SYNCRIP	O60506	70 kDa	4.9559	5.7361
Malate dehydrogenase, mitochondrial	MDH2	P40926	36 kDa	4.9559	5.7361
Syntaxin-binding protein 3	STXBP3	O00186	68 kDa	4.9559	5.7361
Fructose-bisphosphate aldolase A	ALDOA	P04075	39 kDa	24.78	28.681
Filamin-B	FLNB	O75369	278 kDa	9.9119	11.472
Guanine nucleotide-binding protein subunit alpha-13	GNA13	Q14344	44 kDa	9.9119	11.472
Solute carrier family 2, facilitated glucose transporter member 1	SLC2A1	P11166	54 kDa	9.9119	11.472
60S ribosomal protein L10a	RPL10A	P62906	25 kDa	13.216	15.057
Isoleucine--tRNA ligase, cytoplasmic	IARS	P41252	145 kDa	13.216	15.057
Collagen alpha-3(VI) chain	COL6A3	P12111	344 kDa	151.98	172.08
40S ribosomal protein SA (Fragment)	RPSA	C9J9K3	30 kDa	8.2599	9.3212
Nucleolin	NCL	P19338	77 kDa	8.2599	9.3212
Annexin	ANXA11	B4DVE7	51 kDa	11.564	12.906
Rab GDP dissociation inhibitor beta	GDI2	E7EU23	51 kDa	6.6079	7.1702
Plectin	PLEC	Q15149	532 kDa	23.128	25.096
40S ribosomal protein S23	RPS23	P62266	16 kDa	3.304	3.5851
ATP-dependent RNA helicase DDX18	DDX18	Q9NVP1	75 kDa	3.304	3.5851
Clusterin	CLU	P10909	52 kDa	3.304	3.5851
F-actin-capping protein subunit alpha-1	CAPZA1	P52907	33 kDa	3.304	3.5851
Glutathione reductase, mitochondrial	GSR	P00390	56 kDa	3.304	3.5851
Minor histocompatibility antigen H13	HM13	Q8TCT9	41 kDa	3.304	3.5851
NADPH--cytochrome P450 reductase	POR	P16435	77 kDa	3.304	3.5851
Neutral amino acid transporter A	SLC1A4	P43007	56 kDa	3.304	3.5851
PRA1 family protein 3	ARL6IP5	O75915	22 kDa	3.304	3.5851
Proteasome subunit alpha type-5	PSMA5	P28066	26 kDa	3.304	3.5851
Proteolipid protein 2	PLP2	Q04941	17 kDa	3.304	3.5851
Ras-related protein R-Ras	RRAS	P10301	23 kDa	3.304	3.5851
Ribosomal protein L19	RPL19	J3KTE4	23 kDa	3.304	3.5851
Trifunctional purine biosynthetic protein adenosine-3	GART	P22102	108 kDa	3.304	3.5851
Chloride intracellular channel protein 1	CLIC1	O00299	27 kDa	9.9119	10.755
Guanine nucleotide-binding protein G(s) subunit alpha isoforms short	GNAS	P63092	46 kDa	9.9119	10.755
ATP-citrate synthase	ACLY	P53396	121 kDa	13.216	14.34
Elongation factor 2	EEF2	P13639	95 kDa	33.04	35.134
Protein disulfide-isomerase	P4HB	P07237	57 kDa	11.564	12.189
60S ribosomal protein L8	RPL8	P62917	28 kDa	8.2599	8.6042
T-complex protein 1 subunit delta	CCT4	B7Z9L0	52 kDa	8.2599	8.6042
Heat shock cognate 71 kDa protein	HSPA8	P11142	71 kDa	33.04	34.417
Phosphoglycerate kinase 1	PGK1	P00558	45 kDa	21.476	22.228
Heat shock 70 kDa protein 1A/1B	HSPA1A	P08107	70 kDa	18.172	18.642
Myoferlin	MYOF	F8W8J4	235 kDa	37.996	38.719
26S protease regulatory subunit 4	PSMC1	P62191	49 kDa	4.9559	5.0191
60S acidic ribosomal protein P2	RPLP2	P05387	12 kDa	4.9559	5.0191
60S ribosomal protein L11	RPL11	P62913	20 kDa	4.9559	5.0191
Endoglin	ENG	P17813	71 kDa	4.9559	5.0191
Histone H3.2	HIST2H3A	Q71DI3	15 kDa	4.9559	5.0191
Lactadherin short form	MFGE8	F5H7N9	42 kDa	24.78	25.096
Pyruvate kinase PKM	PKM	P14618	58 kDa	47.907	47.323
Moesin	MSN	P26038	68 kDa	24.78	24.379
Arginine--tRNA ligase, cytoplasmic	RARS	P54136	75 kDa	6.6079	6.4532
C-1-tetrahydrofolate synthase, cytoplasmic	MTHFD1	F5H2F4	111 kDa	6.6079	6.4532
60S ribosomal protein L10	RPL10	P27635	25 kDa	13.216	12.906
AP-2 complex subunit beta	AP2B1	K7EJT8	101 kDa	8.2599	7.8872
Heterogeneous nuclear ribonucleoprotein L	HNRNPL	P14866	64 kDa	8.2599	7.8872
Aldo-keto reductase family 1 member B10	AKR1B10	O60218	36 kDa	16.52	15.774
Aldo-keto reductase family 1 member C3	AKR1C3	P42330	37 kDa	18.172	17.208
Copine-1	CPNE1	B0QZ18	60 kDa	9.9119	9.3212
Lipid phosphate phosphohydrolase 1	PPAP2A	O14494	32 kDa	9.9119	9.3212
Cell division control protein 42 homolog	CDC42	P60953	21 kDa	11.564	10.755
Annexin A2	ANXA2	P07355	39 kDa	97.467	88.91
D-3-phosphoglycerate dehydrogenase	PHGDH	O43175	57 kDa	21.476	19.359
Major vault protein	MVP	Q14764	99 kDa	77.643	69.551
Unconventional myosin-Ic	MYO1C	F5H6E2	119 kDa	28.084	25.096
Constitutive coactivator of PPAR-gamma-like protein 1	FAM120A	Q9NZB2	122 kDa	4.9559	4.3021
GTP-binding nuclear protein Ran	RAN	B5MDF5	26 kDa	4.9559	4.3021
Isocitrate dehydrogenase [NADP] cytoplasmic	IDH1	O75874	47 kDa	4.9559	4.3021
Nucleosome assembly protein 1-like 1	NAP1L1	B3KNT8	43 kDa	4.9559	4.3021
Putative pre-mRNA-splicing factor ATP-dependent RNA helicase DHX15	DHX15	O43143	91 kDa	4.9559	4.3021
Receptor-type tyrosine-protein phosphatase gamma	PTPRG	P23470	162 kDa	4.9559	4.3021
RNA-binding protein Raly	RALY	Q9UKM9	32 kDa	4.9559	4.3021
rRNA 2'-O-methyltransferase fibrillarin	FBL	P22087	34 kDa	4.9559	4.3021
Serine/arginine-rich-splicing factor 2	SFRS2	B4DN89	24 kDa	4.9559	4.3021
Serine--tRNA ligase, cytoplasmic	SARS	P49591	59 kDa	4.9559	4.3021
2',3'-cyclic-nucleotide 3'-phosphodiesterase	CNP	P09543	48 kDa	8.2599	7.1702
40S ribosomal protein S6	RPS6	P62753	29 kDa	8.2599	7.1702
Coatomer subunit alpha	COPA	P53621	138 kDa	8.2599	7.1702
Ras-related C3 botulinum toxin substrate 1	RAC1	P63000	21 kDa	8.2599	7.1702
Ras-related protein Rab-1B	RAB1B	Q9H0U4	22 kDa	8.2599	7.1702
T-complex protein 1 subunit zeta	CCT6A	B4DPJ8	55 kDa	8.2599	7.1702
40S ribosomal protein S12	RPS12	P25398	15 kDa	3.304	2.8681
60S ribosomal protein L31	RPL31	B7Z4C8	15 kDa	3.304	2.8681
Alpha-centractin	ACTR1A	P61163	43 kDa	3.304	2.8681
Cathepsin D	CTSD	P07339	45 kDa	3.304	2.8681
Cystine/glutamate transporter	SLC7A11	Q9UPY5	55 kDa	3.304	2.8681
Dihydropyrimidinase-related protein 3	DPYSL3	Q14195	62 kDa	3.304	2.8681
DNA topoisomerase 1	TOP1	P11387	91 kDa	3.304	2.8681
Eukaryotic translation initiation factor 3 subunit F	EIF3F	B3KSH1	39 kDa	3.304	2.8681
Eukaryotic translation initiation factor 3 subunit L	EIF3L	B0QY89	71 kDa	3.304	2.8681
GTPase NRas	NRAS	P01111	21 kDa	3.304	2.8681
Guanine nucleotide-binding protein G(I)/G(S)/G(O) subunit gamma-12	GNG12	Q9UBI6	8 kDa	3.304	2.8681
Guanine nucleotide-binding protein subunit beta-2-like 1	GNB2L1	P63244	35 kDa	3.304	2.8681
Heterogeneous nuclear ribonucleoprotein D0	HNRNPD	B4DTC3	34 kDa	3.304	2.8681
Phosphoglucomutase-1	PGM1	P36871	61 kDa	3.304	2.8681
Poly [ADP-ribose] polymerase 4	PARP4	Q9UKK3	193 kDa	3.304	2.8681
Sorcin	SRI	B4DKK2	20 kDa	3.304	2.8681
Spliceosome RNA helicase DDX39B	DDX39B	F8VQ10	51 kDa	3.304	2.8681
Threonine--tRNA ligase, cytoplasmic	TARS	P26639	83 kDa	3.304	2.8681
Tubulin--tyrosine ligase-like protein 12	TTLL12	Q14166	74 kDa	3.304	2.8681
40S ribosomal protein S15a	RPS15A	P62244	15 kDa	6.6079	5.7361
CD166 antigen	ALCAM	Q13740	65 kDa	6.6079	5.7361
C-type mannose receptor 2	MRC2	Q9UBG0	167 kDa	6.6079	5.7361
Flotillin-2	FLOT2	E7EMK3	53 kDa	6.6079	5.7361
Keratin, type II cytoskeletal 2 epidermal	KRT2	P35908	65 kDa	6.6079	5.7361
Neuropilin-1	NRP1	E9PEP6	101 kDa	6.6079	5.7361
Very long-chain specific acyl-CoA dehydrogenase, mitochondrial	ACADVL	P49748	70 kDa	6.6079	5.7361
26S proteasome non-ATPase regulatory subunit 11	PSMD11	O00231	47 kDa	11.564	10.038
40S ribosomal protein S2	RPS2	P15880	31 kDa	21.476	18.642
Insulin-like growth factor-binding protein 5	IGFBP5	P24593	31 kDa	11.564	10.038
Nucleolar protein 58	NOP58	Q9Y2X3	60 kDa	11.564	10.038
Peptidyl-prolyl cis-trans isomerase A	PPIA	P62937	18 kDa	21.476	18.642
26S proteasome non-ATPase regulatory subunit 10	PSMD10	B1AJY5	20 kDa	1.652	1.434
3-hydroxyisobutyrate dehydrogenase, mitochondrial	HIBADH	P31937	35 kDa	1.652	1.434
Actin-related protein 2/3 complex subunit 1B	ARPC1B	O15143	41 kDa	1.652	1.434
Activated RNA polymerase II transcriptional coactivator p15	SUB1	P53999	14 kDa	1.652	1.434
Aflatoxin B1 aldehyde reductase member 2 (Fragment)	AKR7A2	H3BLU7	35 kDa	1.652	1.434
Alpha-parvin	PARVA	F5H1R9	42 kDa	1.652	1.434
BTB/POZ domain-containing protein KCTD12	KCTD12	Q96CX2	36 kDa	1.652	1.434
Casein kinase II subunit alpha	CSNK2A1	E7EU96	45 kDa	1.652	1.434
CD151 antigen	CD151	E9PMR4	28 kDa	1.652	1.434
CD63 antigen	CD63	C9JV86	25 kDa	1.652	1.434
Cell division cycle and apoptosis regulator protein 1	CCAR1	Q8IX12	133 kDa	1.652	1.434
Chromodomain-helicase-DNA-binding protein 4	CHD4	F5GWX5	217 kDa	1.652	1.434
Cytoplasmic dynein 1 light intermediate chain 2	DYNC1LI2	O43237	54 kDa	1.652	1.434
Cytosolic acyl coenzyme A thioester hydrolase	ACOT7	O00154	42 kDa	1.652	1.434
Cytosolic non-specific dipeptidase	CNDP2	Q96KP4	53 kDa	1.652	1.434
D-dopachrome decarboxylase	DDT	P30046	13 kDa	1.652	1.434
DNA-directed RNA polymerases I, II, and III subunit RPABC3	POLR2H	C9JCU7	20 kDa	1.652	1.434
DnaJ homolog subfamily B member 1	DNAJB1	B4DX52	27 kDa	1.652	1.434
Electron transfer flavoprotein subunit beta	ETFB	P38117	28 kDa	1.652	1.434
Eukaryotic translation initiation factor 2 subunit 2	EIF2S2	P20042	38 kDa	1.652	1.434
Fascin	FSCN1	J3KNT0	52 kDa	1.652	1.434
Frizzled-7	FZD7	O75084	64 kDa	1.652	1.434
Hippocalcin-like protein 1	HPCAL1	P37235	22 kDa	1.652	1.434
Histone-binding protein RBBP7	RBBP7	E9PC52	47 kDa	1.652	1.434
Inosine-5'-monophosphate dehydrogenase 2 (Fragment)	IMPDH2	H0Y4R1	51 kDa	1.652	1.434
Long-chain-fatty-acid--CoA ligase 4	ACSL4	O60488	79 kDa	1.652	1.434
Membrane-associated progesterone receptor component 1	PGRMC1	O00264	22 kDa	1.652	1.434
Monoacylglycerol lipase ABHD12 (Fragment)	ABHD12	Q5T712	21 kDa	1.652	1.434
Mov10, Moloney leukemia virus 10, homolog (Mouse), isoform CRA_a	MOV10	Q5JR04	107 kDa	1.652	1.434
Nascent polypeptide-associated complex subunit alpha, muscle-specific form	NACA	E9PAV3	205 kDa	1.652	1.434
Nicotinamide phosphoribosyltransferase	NAMPT	P43490	56 kDa	1.652	1.434
Nucleosome assembly protein 1-like 4 (Fragment)	NAP1L4	A8MXH2	18 kDa	1.652	1.434
Poliovirus receptor	PVR	P15151	45 kDa	1.652	1.434
Protein LAP2	ERBB2IP	B4DIP2	69 kDa	1.652	1.434
Protein Niban	FAM129A	Q9BZQ8	103 kDa	1.652	1.434
Putative ATP-dependent RNA helicase DHX30	DHX30	H7BXY3	131 kDa	1.652	1.434
Putative ribosomal RNA methyltransferase NOP2	NOP2	P46087	89 kDa	1.652	1.434
Rho GTPase-activating protein 1	ARHGAP1	Q07960	50 kDa	1.652	1.434
Serine/arginine-rich splicing factor 10	SRSF10	O75494	31 kDa	1.652	1.434
Serpin B6	SERPINB6	P35237	43 kDa	1.652	1.434
SFRS protein kinase 1, isoform CRA_f	SRPK1	B4DS61	72 kDa	1.652	1.434
SRSF protein kinase 2	SRPK2	P78362	78 kDa	1.652	1.434
Syntaxin-16	STX16	C9K0W8	35 kDa	1.652	1.434
Thioredoxin-like protein 1	TXNL1	O43396	32 kDa	1.652	1.434
Translation initiation factor eIF-2B subunit delta	EIF2B4	E7ERK9	60 kDa	1.652	1.434
Vesicle-associated membrane protein-associated protein A	VAPA	Q9P0L0	28 kDa	1.652	1.434
Histone H4	HIST1H4A	P62805	11 kDa	14.868	12.189
Annexin A6	ANXA6	P08133	76 kDa	148.68	121.18
Tubulin alpha-1A chain	TUBA1A	Q71U36	50 kDa	79.295	64.532
EH domain-containing protein 2	EHD2	Q9NZN4	61 kDa	11.564	9.3212
Hemoglobin subunit alpha	HBA1	P69905	15 kDa	11.564	9.3212
Peroxiredoxin-6	PRDX6	P30041	25 kDa	11.564	9.3212
DNA-dependent protein kinase catalytic subunit	PRKDC	P78527	469 kDa	33.04	26.53
Tubulin alpha-1B chain	TUBA1B	P68363	50 kDa	85.903	68.834
26S proteasome non-ATPase regulatory subunit 3	PSMD3	O43242	61 kDa	9.9119	7.8872
60S ribosomal protein L18a	RPL18A	M0R1A7	17 kDa	9.9119	7.8872
60S ribosomal protein L27a	RPL27A	E9PLL6	12 kDa	9.9119	7.8872
Tripeptidyl-peptidase 2	TPP2	P29144	138 kDa	9.9119	7.8872
Annexin A1	ANXA1	P04083	39 kDa	49.559	38.719
Exportin-2	CSE1L	P55060	110 kDa	8.2599	6.4532
Extended synaptotagmin-1	ESYT1	Q9BSJ8	123 kDa	8.2599	6.4532
Ribosomal L1 domain-containing protein 1 (Fragment)	RSL1D1	J3QSV6	48 kDa	8.2599	6.4532
60S ribosomal protein L4	RPL4	P36578	48 kDa	28.084	21.511
Actin, alpha cardiac muscle 1	ACTC1	P68032	42 kDa	67.731	51.625
40S ribosomal protein S14	RPS14	P62263	16 kDa	6.6079	5.0191
40S ribosomal protein S5 (Fragment)	RPS5	M0R0F0	22 kDa	6.6079	5.0191
60S ribosomal protein L23	RPL23	P62829	15 kDa	6.6079	5.0191
Adenine phosphoribosyltransferase	APRT	P07741	20 kDa	6.6079	5.0191
Leucine-rich PPR motif-containing protein, mitochondrial	LRPPRC	P42704	158 kDa	6.6079	5.0191
Poly(rC)-binding protein 2	PCBP2	B4DXP5	34 kDa	6.6079	5.0191
Tyrosine--tRNA ligase, cytoplasmic	YARS	P54577	59 kDa	6.6079	5.0191
X-ray repair cross-complementing protein 5	XRCC5	P13010	83 kDa	6.6079	5.0191
40S ribosomal protein S3a	RPS3A	P61247	30 kDa	18.172	13.623
Glucose-6-phosphate isomerase	GPI	P06744	63 kDa	18.172	13.623
L-lactate dehydrogenase B chain	LDHB	P07195	37 kDa	11.564	8.6042
Serum albumin	ALB	P02768	69 kDa	56.167	41.587
Transitional endoplasmic reticulum ATPase	VCP	P55072	89 kDa	16.52	12.189
X-ray repair cross-complementing protein 6	XRCC6	P12956	70 kDa	16.52	12.189
Heterogeneous nuclear ribonucleoprotein U	HNRNPU	Q00839	91 kDa	21.476	15.774
60S ribosomal protein L28	RPL28	H0YKD8	19 kDa	4.9559	3.5851
Ephrin type-A receptor 4	EPHA4	B7Z6Q8	105 kDa	4.9559	3.5851
Histone H1.5	HIST1H1B	P16401	23 kDa	4.9559	3.5851
Puromycin-sensitive aminopeptidase	NPEPPS	B7Z463	95 kDa	4.9559	3.5851
Serine/arginine-rich-splicing factor 7	SRSF7	C9JAB2	27 kDa	4.9559	3.5851
Vacuolar protein sorting-associated protein 35	VPS35	Q96QK1	92 kDa	4.9559	3.5851
Neutral amino acid transporter B(0)	SLC1A5	Q15758	57 kDa	34.692	25.096
40S ribosomal protein S11	RPS11	P62280	18 kDa	9.9119	7.1702
Cytoplasmic FMR1-interacting protein 1	CYFIP1	Q7L576	145 kDa	9.9119	7.1702
Fatty aldehyde dehydrogenase	ALDH3A2	J3QRD1	45 kDa	9.9119	7.1702
Sodium bicarbonate cotransporter 3 (Fragment)	SLC4A7	C9JRP1	118 kDa	9.9119	7.1702
Thy-1 membrane glycoprotein (Fragment)	THY1	E9PIM6	17 kDa	9.9119	7.1702
4F2 cell-surface antigen heavy chain	SLC3A2	F5GZS6	65 kDa	74.339	53.059
Serpin H1	SERPINH1	P50454	46 kDa	13.216	9.3212
Stress-70 protein, mitochondrial	HSPA9	P38646	74 kDa	13.216	9.3212
60S ribosomal protein L6	RPL6	Q02878	33 kDa	29.736	20.794
Fatty acid synthase	FASN	P49327	273 kDa	29.736	20.794
60S ribosomal protein L17 (Fragment)	RPL17	J3KRX5	20 kDa	16.52	11.472
Protein disulfide isomerase family A, member 3, isoform CRA_b	PDIA3	G5EA52	55 kDa	19.824	13.623
Coatomer subunit gamma-1	COPG1	Q9Y678	98 kDa	11.564	7.8872
Annexin A5	ANXA5	P08758	36 kDa	94.163	62.381
60S ribosomal protein L22	RPL22	P35268	15 kDa	3.304	2.1511
Agrin	AGRN	O00468	217 kDa	3.304	2.1511
Alcohol dehydrogenase [NADP(+)]	AKR1A1	P14550	37 kDa	3.304	2.1511
Calpain-1 catalytic subunit	CAPN1	P07384	82 kDa	3.304	2.1511
Choline transporter-like protein 1	SLC44A1	Q8WWI5	73 kDa	3.304	2.1511
Glutathione S-transferase omega-1	GSTO1	P78417	28 kDa	3.304	2.1511
Keratin, type I cytoskeletal 14	KRT14	P02533	52 kDa	3.304	2.1511
Lanosterol synthase	LSS	P48449	83 kDa	3.304	2.1511
Leukocyte surface antigen CD47	CD47	Q08722	35 kDa	3.304	2.1511
MMS19 nucleotide excision repair protein homolog	MMS19	Q96T76	113 kDa	3.304	2.1511
NHP2-like protein 1	NHP2L1	B1AHD1	15 kDa	3.304	2.1511
Nicastrin	NCSTN	E7ENA9	50 kDa	3.304	2.1511
Obg-like ATPase 1	OLA1	J3KQ32	47 kDa	3.304	2.1511
Phosphoserine aminotransferase	PSAT1	Q9Y617	40 kDa	3.304	2.1511
Platelet-derived growth factor receptor beta	PDGFRB	P09619	124 kDa	3.304	2.1511
Protein S100-A6	S100A6	P06703	10 kDa	3.304	2.1511
60S ribosomal protein L27	RPL27	P61353	16 kDa	9.9119	6.4532
Histone H2AX	H2AFX	P16104	15 kDa	9.9119	6.4532
Plastin-3	PLS3	B4DGB4	69 kDa	6.6079	4.3021
Poly(rC)-binding protein 1	PCBP1	Q15365	37 kDa	6.6079	4.3021
Tryptophan--tRNA ligase, cytoplasmic	WARS	P23381	53 kDa	6.6079	4.3021
Vesicle-fusing ATPase	NSF	I3L0N3	82 kDa	6.6079	4.3021
Prolow-density lipoprotein receptor-related protein 1	LRP1	Q07954	505 kDa	13.216	8.6042
Integrin alpha-V	ITGAV	P06756	116 kDa	16.52	10.755
26S proteasome non-ATPase regulatory subunit 2	PSMD2	Q13200	100 kDa	26.432	17.208
40S ribosomal protein S3	RPS3	P23396	27 kDa	18.172	11.472
Calnexin	CANX	B4DGP8	72 kDa	18.172	11.472
Importin subunit beta-1	KPNB1	Q14974	97 kDa	14.868	9.3212
Pre-mRNA-processing-splicing factor 8	PRPF8	Q6P2Q9	274 kDa	26.432	16.491
Bifunctional purine biosynthesis protein PURH	ATIC	P31939	65 kDa	11.564	7.1702
Glucose-6-phosphate 1-dehydrogenase	G6PD	P11413	59 kDa	31.388	19.359
ATP-dependent RNA helicase A	DHX9	Q08211	141 kDa	19.824	12.189
Dolichyl-diphosphooligosaccharide--protein glycosyltransferase subunit 1	RPN1	P04843	69 kDa	8.2599	5.0191
Isoform 2 of Dynamin-2	DNM2	P50570-2	98 kDa	8.2599	5.0191
Protein disulfide-isomerase A4	PDIA4	P13667	73 kDa	8.2599	5.0191
Leucine--tRNA ligase, cytoplasmic	LARS	B4DER1	131 kDa	16.52	10.038
Transferrin receptor protein 1	TFRC	P02786	85 kDa	21.476	12.906
60S ribosomal protein L18	RPL18	G3V203	19 kDa	13.216	7.8872
Histone H2B	HIST2H2BF	B4DR52	18 kDa	13.216	7.8872
Peroxiredoxin-1	PRDX1	Q06830	22 kDa	31.388	18.642
78 kDa glucose-regulated protein	HSPA5	P11021	72 kDa	28.084	16.491
60S ribosomal protein L7a	RPL7A	P62424	30 kDa	33.04	19.359
Bifunctional coenzyme A synthase	COASY	Q13057	62 kDa	4.9559	2.8681
Cleavage and polyadenylation specificity factor subunit 5	NUDT21	O43809	26 kDa	4.9559	2.8681
Ras GTPase-activating-like protein IQGAP2	IQGAP2	Q13576	181 kDa	4.9559	2.8681
40S ribosomal protein S18	RPS18	P62269	18 kDa	9.9119	5.7361
60S ribosomal protein L26 (Fragment)	RPL26	J3KTJ8	12 kDa	9.9119	5.7361
Glycine--tRNA ligase	GARS	P41250	83 kDa	14.868	8.6042
RuvB-like 1	RUVBL1	Q9Y265	50 kDa	16.52	9.3212
60S acidic ribosomal protein P0	RPLP0	P05388	34 kDa	39.648	22.228
40S ribosomal protein S16	RPS16	P62249	16 kDa	11.564	6.4532
Aldehyde dehydrogenase, dimeric NADP-preferring	ALDH3A1	P30838	50 kDa	18.172	10.038
Beta-2-syntrophin	SNTB2	Q13425	58 kDa	6.6079	3.5851
Cullin-associated NEDD8-dissociated protein 1	CAND1	Q86VP6	136 kDa	6.6079	3.5851
Leucyl-cystinyl aminopeptidase	LNPEP	Q9UIQ6	117 kDa	6.6079	3.5851
Serine/arginine-rich-splicing factor 3	SFRS3	B4E241	14 kDa	6.6079	3.5851
THO complex subunit 2	THOC2	Q8NI27	183 kDa	6.6079	3.5851
116 kDa U5 small nuclear ribonucleoprotein component	EFTUD2	K7EJ81	108 kDa	19.824	10.755
60S ribosomal protein L7	RPL7	P18124	29 kDa	28.084	15.057
40S ribosomal protein S4, X isoform	RPS4X	P62701	30 kDa	29.736	15.774
40S ribosomal protein S10	RPS10	P46783	19 kDa	8.2599	4.3021
Heterochromatin protein 1-binding protein 3	HP1BP3	Q5SSJ5	61 kDa	8.2599	4.3021
Isocitrate dehydrogenase [NADP]	IDH2	B4DFL2	45 kDa	8.2599	4.3021
Sodium/potassium-transporting ATPase subunit beta-3	ATP1B3	P54709	32 kDa	8.2599	4.3021
Valine--tRNA ligase	VARS	P26640	140 kDa	16.52	8.6042
Copine-3	CPNE3	O75131	60 kDa	9.9119	5.0191
Peroxiredoxin-2	PRDX2	P32119	22 kDa	9.9119	5.0191
Tubulin beta-3 chain	TUBB3	Q13509	50 kDa	85.903	43.021
Tubulin beta chain	TUBB	P07437	50 kDa	147.03	73.136
60S ribosomal protein L23a	RPL23A	A8MUS3	22 kDa	11.564	5.7361
Sodium/myo-inositol cotransporter	SLC5A3	P53794	80 kDa	11.564	5.7361
Interleukin enhancer-binding factor 2	ILF2	Q12905	43 kDa	23.128	11.472
Interleukin enhancer-binding factor 3	ILF3	Q12906	95 kDa	23.128	11.472
Tubulin beta-4B chain	TUBB4B	P68371	50 kDa	137.11	65.249
40S ribosomal protein S8	RPS8	P62241	24 kDa	18.172	8.6042
Cell cycle and apoptosis regulator protein 2	CCAR2	Q8N163	103 kDa	4.9559	2.1511
Citrate synthase	CS	B4DJV2	50 kDa	4.9559	2.1511
Double-stranded RNA-specific adenosine deaminase	ADAR	E7ENU4	141 kDa	4.9559	2.1511
Electron transfer flavoprotein subunit alpha, mitochondrial (Fragment)	ETFA	H0YKF0	30 kDa	4.9559	2.1511
Histone H1.3	HIST1H1D	P16402	22 kDa	4.9559	2.1511
Protein transport protein Sec23A	SEC23A	F5H365	83 kDa	4.9559	2.1511
Thromboxane-A synthase	TBXAS1	P24557	61 kDa	4.9559	2.1511
Translational activator GCN1	GCN1L1	Q92616	293 kDa	4.9559	2.1511
TXNDC5 protein	TXNDC5	Q86UY0	40 kDa	4.9559	2.1511
Alpha-2-macroglobulin	A2M	P01023	163 kDa	6.6079	2.8681
Coatomer subunit beta	COPB1	P53618	107 kDa	6.6079	2.8681
Eukaryotic translation initiation factor 3 subunit E	EIF3E	P60228	52 kDa	6.6079	2.8681
Hypoxia up-regulated protein 1	HYOU1	E9PL22	105 kDa	6.6079	2.8681
Integrin-linked protein kinase	ILK	B7Z418	44 kDa	6.6079	2.8681
Lysosome-associated membrane glycoprotein 2	LAMP2	B4E2S7	40 kDa	6.6079	2.8681
Macrophage migration inhibitory factor	MIF	P14174	12 kDa	6.6079	2.8681
Myosin light polypeptide 6	MYL6	F8W1R7	16 kDa	6.6079	2.8681
Nucleolar RNA helicase 2	DDX21	Q9NR30	87 kDa	6.6079	2.8681
Peroxidasin homolog	PXDN	Q92626	165 kDa	6.6079	2.8681
Proline-, glutamic acid- and leucine-rich protein 1	PELP1	C9JFV4	136 kDa	6.6079	2.8681
Isoform 2 of Synaptophysin-like protein 1	SYPL1	Q16563-2	26 kDa	8.2599	3.5851
CMP-N-acetylneuraminate-beta-galactosamide-alpha-2,3-sialyltransferase 1	ST3GAL1	Q11201	39 kDa	9.9119	4.3021
Eukaryotic translation initiation factor 3 subunit A	EIF3A	F5H335	163 kDa	9.9119	4.3021
26S proteasome non-ATPase regulatory subunit 5	PSMD5	F2Z3J2	8 kDa	1.652	0.71702
3-mercaptopyruvate sulfurtransferase	MPST	J3KPV7	35 kDa	1.652	0.71702
4-trimethylaminobutyraldehyde dehydrogenase	ALDH9A1	B4DXY7	46 kDa	1.652	0.71702
ADP-ribosylation factor-like protein 8B	ARL8B	Q9NVJ2	22 kDa	1.652	0.71702
Alcohol dehydrogenase class-3	ADH5	P11766	40 kDa	1.652	0.71702
Alpha-mannosidase 2	MAN2A1	Q16706	131 kDa	1.652	0.71702
Asparagine--tRNA ligase, cytoplasmic	NARS	O43776	63 kDa	1.652	0.71702
ATPase ASNA1	ASNA1	O43681	39 kDa	1.652	0.71702
Band 4.1-like protein 2	EPB41L2	E9PHY5	104 kDa	1.652	0.71702
CAD protein	CAD	F8VPD4	236 kDa	1.652	0.71702
Casein kinase I isoform alpha	CSNK1A1	D6REM4	28 kDa	1.652	0.71702
Collectin-12	COLEC12	Q5KU26	82 kDa	1.652	0.71702
Conserved oligomeric Golgi complex subunit 4	COG4	J3KNI1	90 kDa	1.652	0.71702
COP9 signalosome complex subunit 3 (Fragment)	COPS3	C9JLV5	36 kDa	1.652	0.71702
Cyclin-G-associated kinase	GAK	E9PGR2	134 kDa	1.652	0.71702
Cytochrome b ascorbate-dependent protein 3 (Fragment)	CYB561A3	F5GX87	14 kDa	1.652	0.71702
Disintegrin and metalloproteinase domain-containing protein 10	ADAM10	B4DU28	49 kDa	1.652	0.71702
DNA dC->dU-editing enzyme APOBEC-3G	APOBEC3G	Q9HC16	46 kDa	1.652	0.71702
DNA replication licensing factor MCM5	MCM5	B1AHB1	78 kDa	1.652	0.71702
Dyslexia-associated protein KIAA0319-like protein	KIAA0319L	C9J519	54 kDa	1.652	0.71702
E3 ubiquitin-protein ligase CHIP	STUB1	Q9UNE7	35 kDa	1.652	0.71702
E3 ubiquitin-protein ligase RNF213	RNF213	H3BLU6	374 kDa	1.652	0.71702
Ecto-ADP-ribosyltransferase 4 (Fragment)	ART4	H7C2G2	32 kDa	1.652	0.71702
Endoplasmic reticulum-Golgi intermediate compartment protein 1	ERGIC1	Q969X5	33 kDa	1.652	0.71702
Endothelial protein C receptor	PROCR	Q9UNN8	27 kDa	1.652	0.71702
Ephrin type-B receptor 2	EPHB2	B1AKC9	106 kDa	1.652	0.71702
Eukaryotic translation initiation factor 4 gamma 1	EIF4G1	E7EUU4	172 kDa	1.652	0.71702
Eukaryotic translation initiation factor 4E	EIF4E	D6RBW1	29 kDa	1.652	0.71702
Exocyst complex component 6B	EXOC6B	Q9Y2D4	94 kDa	1.652	0.71702
Exportin-5	XPO5	Q9HAV4	136 kDa	1.652	0.71702
Far upstream element-binding protein 2	KHSRP	Q92945	73 kDa	1.652	0.71702
Gamma-tubulin complex component 2	TUBGCP2	F2Z2B9	83 kDa	1.652	0.71702
Glycylpeptide N-tetradecanoyltransferase	NMT2	B4DXS1	36 kDa	1.652	0.71702
GTP-binding protein SAR1a	SAR1A	Q9NR31	22 kDa	1.652	0.71702
H/ACA ribonucleoprotein complex subunit 1	GAR1	Q9NY12	22 kDa	1.652	0.71702
Heterogeneous nuclear ribonucleoprotein H3	HNRNPH3	P31942	37 kDa	1.652	0.71702
IgG receptor FcRn large subunit p51	FCGRT	M0R0A9	29 kDa	1.652	0.71702
Immunoglobulin superfamily member 3	IGSF3	O75054	135 kDa	1.652	0.71702
Importin subunit alpha-4	KPNA3	O00505	58 kDa	1.652	0.71702
Inorganic pyrophosphatase	PPA1	Q15181	33 kDa	1.652	0.71702
Interferon-induced, double-stranded RNA-activated protein kinase	EIF2AK2	P19525	62 kDa	1.652	0.71702
Isocitrate dehydrogenase [NAD] subunit alpha, mitochondrial (Fragment)	IDH3A	H0YMU3	19 kDa	1.652	0.71702
Kelch repeat and BTB (POZ) domain containing 3, isoform CRA_a	KBTBD3	G3V161	61 kDa	1.652	0.71702
Leucine-rich repeat-containing protein 47	LRRC47	Q8N1G4	63 kDa	1.652	0.71702
LisH domain-containing protein ARMC9	ARMC9	Q7Z3E5	92 kDa	1.652	0.71702
Lon protease homolog, mitochondrial	LONP1	K7EJE8	93 kDa	1.652	0.71702
L-xylulose reductase (Fragment)	DCXR	J3KS22	24 kDa	1.652	0.71702
Matrix metalloproteinase-14	MMP14	P50281	66 kDa	1.652	0.71702
N-alpha-acetyltransferase 15, NatA auxiliary subunit	NAA15	Q9BXJ9	101 kDa	1.652	0.71702
Neurogenic locus notch homolog protein 2	NOTCH2	Q04721	265 kDa	1.652	0.71702
Oligosaccharyltransferase complex subunit OSTC	OSTC	Q9NRP0	17 kDa	1.652	0.71702
Ornithine aminotransferase, mitochondrial	OAT	P04181	49 kDa	1.652	0.71702
Peptidyl-prolyl cis-trans isomerase C	PPIC	P45877	23 kDa	1.652	0.71702
Phosphatidylinositol 4-phosphate 3-kinase C2 domain-containing subunit alpha	PIK3C2A	F5H2B0	148 kDa	1.652	0.71702
Platelet-activating factor acetylhydrolase IB subunit gamma (Fragment)	PAFAH1B3	M0R389	18 kDa	1.652	0.71702
Pre-mRNA-splicing factor ATP-dependent RNA helicase PRP16	DHX38	Q92620	141 kDa	1.652	0.71702
Proliferation-associated protein 2G4	PA2G4	Q9UQ80	44 kDa	1.652	0.71702
Proteasome (Prosome, macropain) subunit, alpha type, 6, isoform CRA_a	PSMA6	B4DXJ9	25 kDa	1.652	0.71702
Proteasome subunit alpha type-3	PSMA3	P25788	28 kDa	1.652	0.71702
Proteasome subunit beta type-2	PSMB2	P49721	23 kDa	1.652	0.71702
Protein CASC4	CASC4	Q6P4E1	49 kDa	1.652	0.71702
Protein FAM3C (Fragment)	FAM3C	C9JMN4	16 kDa	1.652	0.71702
Protein FAM49B (Fragment)	FAM49B	E5RI16	17 kDa	1.652	0.71702
Protein kish-A	TMEM167A	Q8TBQ9	8 kDa	1.652	0.71702
Protein lunapark	LNP	Q9C0E8	48 kDa	1.652	0.71702
Protein transport protein Sec24A	SEC24A	O95486	120 kDa	1.652	0.71702
Pyruvate dehydrogenase E1 component subunit beta, mitochondrial	PDHB	P11177	39 kDa	1.652	0.71702
Ragulator complex protein LAMTOR3	LAMTOR3	Q9UHA4	14 kDa	1.652	0.71702
Receptor expression-enhancing protein 6	REEP6	Q96HR9	21 kDa	1.652	0.71702
Receptor-type tyrosine-protein phosphatase eta	PTPRJ	Q12913	146 kDa	1.652	0.71702
Rho guanine nucleotide exchange factor 2	ARHGEF2	Q5VY93	111 kDa	1.652	0.71702
RNA-binding protein PNO1	PNO1	F8WBJ6	15 kDa	1.652	0.71702
Serine/threonine-protein kinase OSR1	OXSR1	C9JIG9	52 kDa	1.652	0.71702
Signal recognition particle 14 kDa protein	SRP14	H0YLA2	13 kDa	1.652	0.71702
Slit homolog 2 protein N-product (Fragment)	SLIT2	E9PCX4	17 kDa	1.652	0.71702
Small nuclear ribonucleoprotein Sm D3	SNRPD3	B4DJP7	13 kDa	1.652	0.71702
Sodium/glucose cotransporter 2	SLC5A2	P31639	73 kDa	1.652	0.71702
Sorbitol dehydrogenase	SORD	H0YLA4	36 kDa	1.652	0.71702
Sorting nexin-3	SNX3	O60493	19 kDa	1.652	0.71702
Splicing factor U2AF 65 kDa subunit	U2AF2	K7ENG2	34 kDa	1.652	0.71702
Src substrate cortactin	CTTN	Q14247	62 kDa	1.652	0.71702
Stress-induced-phosphoprotein 1	STIP1	F5H0T1	60 kDa	1.652	0.71702
Transmembrane and coiled-coil domain-containing protein 1 (Fragment)	TMCO1	J3KS45	17 kDa	1.652	0.71702
Transmembrane protein 50B (Fragment)	TMEM50B	C9K0I4	9 kDa	1.652	0.71702
tRNA methyltransferase 112 homolog	TRMT112	F5GX77	12 kDa	1.652	0.71702
Ubiquitin carboxyl-terminal hydrolase	USP7	B7Z815	126 kDa	1.652	0.71702
Ubiquitin-like modifier-activating enzyme 6	UBA6	A0AVT1	118 kDa	1.652	0.71702
Vacuolar protein sorting-associated protein 26A	VPS26A	F5H4L7	37 kDa	1.652	0.71702
Very-long-chain enoyl-CoA reductase	TECR	B3KSQ1	37 kDa	1.652	0.71702
Vitronectin	VTN	P04004	54 kDa	1.652	0.71702
WAS protein family, member 3, isoform CRA_a	WASF3	Q86VQ2	55 kDa	1.652	0.71702
Xaa-Pro dipeptidase	PEPD	P12955	55 kDa	1.652	0.71702
26S protease regulatory subunit 6A	PSMC3	E9PM69	44 kDa	11.564	5.0191
60S ribosomal protein L14	RPL14	E7EPB3	15 kDa	11.564	5.0191
60S ribosomal protein L24	RPL24	C9JNW5	18 kDa	11.564	5.0191
40S ribosomal protein S24	RPS24	E7ETK0	15 kDa	13.216	5.7361
Aspartyl/asparaginyl beta-hydroxylase	ASPH	Q12797	86 kDa	3.304	1.434
Beta-1,4-galactosyltransferase 1	B4GALT1	P15291	44 kDa	3.304	1.434
Calcineurin B homologous protein 1	CHP1	F5GX29	15 kDa	3.304	1.434
DNA replication licensing factor MCM7	MCM7	P33993	81 kDa	3.304	1.434
Dynamin-1-like protein	DNM1L	G8JLD5	80 kDa	3.304	1.434
E3 ubiquitin/ISG15 ligase TRIM25	TRIM25	Q14258	71 kDa	3.304	1.434
Eukaryotic translation initiation factor 3 subunit B	EIF3B	P55884	92 kDa	3.304	1.434
HCG2043275	EEF1E1-BLOC1S5	C9J1V9	17 kDa	3.304	1.434
Histone deacetylase	HDAC2	B3KRS5	52 kDa	3.304	1.434
Membrane-associated progesterone receptor component 2	PGRMC2	O15173	24 kDa	3.304	1.434
Myeloid-associated differentiation marker (Fragment)	MYADM	C9J5M0	26 kDa	3.304	1.434
Nck-associated protein 1	NCKAP1	Q9Y2A7	129 kDa	3.304	1.434
Phenylalanine--tRNA ligase beta subunit	FARSB	Q9NSD9	66 kDa	3.304	1.434
Phosphoenolpyruvate carboxykinase [GTP], mitochondrial	PCK2	Q16822	71 kDa	3.304	1.434
Pirin	PIR	O00625	32 kDa	3.304	1.434
Proteasome-associated protein ECM29 homolog	KIAA0368	J3KN16	224 kDa	3.304	1.434
Protein arginine N-methyltransferase 5	PRMT5	B4DV00	61 kDa	3.304	1.434
Protein ARPC4-TTLL3	ARPC4-TTLL3	F8WCF6	21 kDa	3.304	1.434
Protein phosphatase methylesterase 1	PPME1	J3QT22	44 kDa	3.304	1.434
Protein piccolo	PCLO	E9PE96	136 kDa	3.304	1.434
Signal transducer and activator of transcription	STAT1	J3KPM9	83 kDa	3.304	1.434
Structural maintenance of chromosomes flexible hinge domain-containing protein 1	SMCHD1	A6NHR9	226 kDa	3.304	1.434
Thioredoxin	TXN	P10599	12 kDa	3.304	1.434
Thioredoxin-interacting protein	TXNIP	Q9H3M7	44 kDa	3.304	1.434
Translationally-controlled tumor protein (Fragment)	TPT1	E9PJF7	18 kDa	3.304	1.434
Transmembrane 9 superfamily member 4	TM9SF4	Q92544	75 kDa	3.304	1.434
U1 small nuclear ribonucleoprotein 70 kDa	SNRNP70	P08621	52 kDa	3.304	1.434
UMP-CMP kinase	CMPK1	P30085	22 kDa	3.304	1.434
WASH complex subunit strumpellin	KIAA0196	Q12768	134 kDa	3.304	1.434
40S ribosomal protein S9	RPS9	P46781	23 kDa	18.172	7.1702
ATP-dependent RNA helicase DDX3X	DDX3X	O00571	73 kDa	16.52	6.4532
Endoplasmin	HSP90B1	P14625	92 kDa	14.868	5.7361
Splicing factor U2AF 35 kDa subunit	U2AF1	Q01081	28 kDa	14.868	5.7361
60S ribosomal protein L13	RPL13	P26373	24 kDa	13.216	5.0191
Gamma-glutamyltransferase 5	GGT5	P36269	62 kDa	11.564	4.3021
Polyadenylate-binding protein 1	PABPC1	P11940	71 kDa	9.9119	3.5851
60S ribosomal protein L13a	RPL13A	P40429	24 kDa	19.824	7.1702
Heterogeneous nuclear ribonucleoproteins C1/C2	HNRNPC	B4DY08	32 kDa	18.172	6.4532
Protein tweety homolog 3	TTYH3	Q9C0H2	58 kDa	8.2599	2.8681
Probable ATP-dependent RNA helicase DDX5	DDX5	J3KTA4	69 kDa	16.52	5.7361
40S ribosomal protein S20	RPS20	P60866	13 kDa	6.6079	2.1511
40S ribosomal protein S25	RPS25	P62851	14 kDa	6.6079	2.1511
60S ribosomal protein L29	RPL29	P47914	18 kDa	6.6079	2.1511
Peroxiredoxin-5, mitochondrial	PRDX5	P30044	22 kDa	6.6079	2.1511
Ubiquitin carboxyl-terminal hydrolase 5	USP5	P45974	96 kDa	6.6079	2.1511
40S ribosomal protein S13	RPS13	P62277	17 kDa	18.172	5.7361
Protein flightless-1 homolog	FLII	Q13045	145 kDa	11.564	3.5851
T-complex protein 1 subunit gamma	CCT3	B4DUR8	56 kDa	11.564	3.5851
1-phosphatidylinositol 4,5-bisphosphate phosphodiesterase beta-4	PLCB4	Q15147	134 kDa	1.652	0
2-oxoglutarate dehydrogenase, mitochondrial	OGDH	E9PCR7	118 kDa	1.652	0
39S ribosomal protein L19, mitochondrial	MRPL19	P49406	34 kDa	1.652	0
39S ribosomal protein L47, mitochondrial	MRPL47	Q9HD33	29 kDa	1.652	0
3-hydroxymethyl-3-methylglutaryl-Coenzyme A lyase (Hydroxymethylglutaricaciduria), isoform CRA_b	HMGCL	B1AK13	32 kDa	1.652	0
3-ketoacyl-CoA thiolase	HADHB	B4E2W0	49 kDa	1.652	0
5'-AMP-activated protein kinase catalytic subunit alpha-1	PRKAA1	Q13131	64 kDa	1.652	0
60S ribosomal protein L8 (Fragment)	RPL8	H0YF23	12 kDa	1.652	0
6-phosphofructokinase, muscle type	PFKM	P08237	85 kDa	1.652	0
Acetyl-CoA carboxylase 1	ACACA	Q13085	266 kDa	1.652	0
Actin-like protein 6B	ACTL6B	O94805	47 kDa	1.652	0
Acylamino-acid-releasing enzyme	APEH	C9JIF9	82 kDa	1.652	0
Adenosine kinase	ADK	P55263	41 kDa	1.652	0
Adipocyte plasma membrane-associated protein (Fragment)	APMAP	H0Y512	45 kDa	1.652	0
ADP/ATP translocase 3 (Fragment)	SLC25A6	I7HJJ0	17 kDa	1.652	0
ADP-ribosylation factor-related protein 1	ARFRP1	Q13795	23 kDa	1.652	0
Aldehyde dehydrogenase, mitochondrial	ALDH2	P05091	56 kDa	1.652	0
All-trans-13,14-dihydroretinol saturase, isoform CRA_c	RETSAT	G5E9N3	61 kDa	1.652	0
Alpha-1,3-mannosyl-glycoprotein 4-beta-N-acetylglucosaminyltransferase B (Fragment)	MGAT4B	H0YB84	43 kDa	1.652	0
Antithrombin-III	SERPINC1	P01008	53 kDa	1.652	0
Arginyl-tRNA--protein transferase 1	ATE1	B4E107	48 kDa	1.652	0
Atlastin-2	ATL2	B7Z7X8	65 kDa	1.652	0
ATP-binding cassette sub-family F member 3	ABCF3	Q9NUQ8	80 kDa	1.652	0
ATP-dependent RNA helicase DDX50	DDX50	Q9BQ39	83 kDa	1.652	0
Atrial natriuretic peptide receptor 2	NPR2	P20594	117 kDa	1.652	0
Band 4.1-like protein 4B	EPB41L4B	Q9H329	100 kDa	1.652	0
Beta-catenin-like protein 1	CTNNBL1	B4DE16	62 kDa	1.652	0
Bifunctional protein NCOAT	MGEA5	E9PGF9	97 kDa	1.652	0
Biliverdin reductase A	BLVRA	P53004	33 kDa	1.652	0
Butyrophilin subfamily 3 member A2 (Fragment)	BTN3A2	S4R3N0	13 kDa	1.652	0
Bystin	BYSL	Q13895	50 kDa	1.652	0
Calcium/calmodulin-dependent protein kinase (CaM kinase) II delta, isoform CRA_e	CAMK2D	D6R938	56 kDa	1.652	0
Calcium-binding protein 39	CAB39	Q9Y376	40 kDa	1.652	0
cAMP-dependent protein kinase catalytic subunit beta (Fragment)	PRKACB	B1APF6	20 kDa	1.652	0
Carnitine O-acetyltransferase	CRAT	P43155	71 kDa	1.652	0
Cartilage-associated protein	CRTAP	C9JP16	41 kDa	1.652	0
Casein kinase II subunit alpha' (Fragment)	CSNK2A2	H3BSA1	27 kDa	1.652	0
CCR4-NOT transcription complex subunit 7 (Fragment)	CNOT7	H0YAV9	24 kDa	1.652	0
CDGSH iron-sulfur domain-containing protein 2	CISD2	I3L1N9	5 kDa	1.652	0
Centromere/kinetochore protein zw10 homolog	ZW10	A1A528	77 kDa	1.652	0
CLASP1 protein	CLASP1	B7ZLX3	163 kDa	1.652	0
Clathrin interactor 1	CLINT1	Q14677	68 kDa	1.652	0
Clathrin light chain B	CLTB	P09497	25 kDa	1.652	0
Claudin domain-containing protein 1 (Fragment)	CLDND1	D6R9S8	24 kDa	1.652	0
COMM domain-containing protein 10	COMMD10	D6RC04	16 kDa	1.652	0
Complement C1q tumor necrosis factor-related protein 2	C1QTNF2	Q9BXJ5	30 kDa	1.652	0
Conserved oligomeric Golgi complex subunit 1 (Fragment)	COG1	E9PBL8	107 kDa	1.652	0
Conserved oligomeric Golgi complex subunit 2	COG2	B7Z2Y2	76 kDa	1.652	0
Conserved oligomeric Golgi complex subunit 5	COG5	Q9UP83	93 kDa	1.652	0
Cullin-3 (Fragment)	CUL3	H7C399	13 kDa	1.652	0
Cytochrome P450 2S1	CYP2S1	B4DJI0	26 kDa	1.652	0
Cytosine-specific methyltransferase	DNMT1	F5GX68	183 kDa	1.652	0
Cytosolic purine 5'-nucleotidase	NT5C2	B7Z382	61 kDa	1.652	0
Dedicator of cytokinesis protein 7 (Fragment)	DOCK7	H0Y7L2	147 kDa	1.652	0
Delta(3,5)-Delta(2,4)-dienoyl-CoA isomerase, mitochondrial (Fragment)	ECH1	M0R248	29 kDa	1.652	0
DNA dC->dU-editing enzyme APOBEC-3F	APOBEC3F	Q8IUX4	45 kDa	1.652	0
DNA mismatch repair protein Msh6	MSH6	B4DF41	138 kDa	1.652	0
DNA repair protein RAD50	RAD50	Q92878	154 kDa	1.652	0
DNA-3-methyladenine glycosylase (Fragment)	MPG	A2IDA3	27 kDa	1.652	0
Dolichyl-diphosphooligosaccharide--protein glycosyltransferase subunit STT3A	STT3A	E9PNQ1	70 kDa	1.652	0
E3 SUMO-protein ligase RanBP2	RANBP2	P49792	358 kDa	1.652	0
E3 ubiquitin-protein ligase HECTD3	HECTD3	Q5T447	97 kDa	1.652	0
E3 ubiquitin-protein ligase listerin	LTN1	H7BYG8	91 kDa	1.652	0
Elongation factor 1-beta	EEF1B2	P24534	25 kDa	1.652	0
Endoplasmic reticulum resident protein 44	ERP44	Q9BS26	47 kDa	1.652	0
Exosome complex component RRP40	EXOSC3	Q9NQT5	30 kDa	1.652	0
F-box only protein 38	FBXO38	Q6PIJ6	134 kDa	1.652	0
F-box/LRR-repeat protein 18	FBXL18	F5H4Z4	88 kDa	1.652	0
Formin-like protein 2	FMNL2	C9IZY8	53 kDa	1.652	0
Four and a half LIM domains protein 1	FHL1	Q13642	36 kDa	1.652	0
G protein-coupled receptor 107, isoform CRA_c	GPR107	G5E994	64 kDa	1.652	0
Galactokinase	GALK1	B4E1G6	45 kDa	1.652	0
Galactosylgalactosylxylosylprotein 3-beta-glucuronosyltransferase 3	B3GAT3	B7ZAB3	35 kDa	1.652	0
Gamma-soluble NSF attachment protein	NAPG	B4DFC9	26 kDa	1.652	0
Gasdermin-D (Fragment)	GSDMD	E9PIB2	31 kDa	1.652	0
GDP-mannose 4,6 dehydratase	GMDS	O60547	42 kDa	1.652	0
Glutaminyl-peptide cyclotransferase-like protein (Fragment)	QPCTL	K7EQG1	14 kDa	1.652	0
Glutathione peroxidase 1	GPX1	P07203	22 kDa	1.652	0
Glycolipid transfer protein	GLTP	F5GZ49	7 kDa	1.652	0
Glycosyltransferase 8 domain-containing protein 1	GLT8D1	Q68CQ7	42 kDa	1.652	0
Glyoxalase domain-containing protein 4 (Fragment)	GLOD4	I3L1I0	13 kDa	1.652	0
Growth/differentiation factor 15	GDF15	Q99988	34 kDa	1.652	0
HEAT repeat-containing protein 3	HEATR3	Q7Z4Q2	75 kDa	1.652	0
HLA-B associated transcript 3, isoform CRA_a	BAG6	B0UX83	119 kDa	1.652	0
Importin subunit alpha-1	KPNA2	P52292	58 kDa	1.652	0
Importin-4	IPO4	Q8TEX9	119 kDa	1.652	0
Importin-9	IPO9	Q96P70	116 kDa	1.652	0
Insulin-degrading enzyme	IDE	P14735	118 kDa	1.652	0
Integrator complex subunit 5	INTS5	Q6P9B9	108 kDa	1.652	0
Integrin alpha-4	ITGA4	P13612	115 kDa	1.652	0
Isochorismatase domain-containing protein 1	ISOC1	Q96CN7	32 kDa	1.652	0
Isoform 2 of Histone-lysine N-methyltransferase 2A	KMT2A	REVERSE_Q03164-2-R	428 kDa	1.652	0
Isoform 3 of Phosphatidylglycerophosphatase and protein-tyrosine phosphatase 1	PTPMT1	Q8WUK0-3	16 kDa	1.652	0
KIAA1970 protein, isoform CRA_c	EARS2	H3BRF5	60 kDa	1.652	0
Kinectin	KTN1	G3V4Y7	69 kDa	1.652	0
KRR1 small subunit processome component homolog	KRR1	Q13601	44 kDa	1.652	0
Leucine-rich repeat-containing protein 59	LRRC59	Q96AG4	35 kDa	1.652	0
Long-chain-fatty-acid--CoA ligase 1	ACSL1	B7Z3Z9	59 kDa	1.652	0
Long-chain-fatty-acid--CoA ligase 3	ACSL3	O95573	80 kDa	1.652	0
Mannose-P-dolichol utilization defect 1 protein (Fragment)	MPDU1	I3L261	7 kDa	1.652	0
Mannosyl-oligosaccharide glucosidase	MOGS	Q13724	92 kDa	1.652	0
MAP7 domain-containing protein 1	MAP7D1	Q3KQU3	93 kDa	1.652	0
Mediator of RNA polymerase II transcription subunit 14	MED14	O60244	161 kDa	1.652	0
Medium-chain-specific acyl-CoA dehydrogenase, mitochondrial	ACADM	B7Z9I1	42 kDa	1.652	0
Metastasis-associated protein MTA2	MTA2	O94776	75 kDa	1.652	0
Methylthioribose-1-phosphate isomerase (Fragment)	MRI1	K7EM59	26 kDa	1.652	0
Mevalonate kinase	MVK	B7Z1C2	21 kDa	1.652	0
Mitogen-activated protein kinase 1	MAPK1	P28482	41 kDa	1.652	0
Mothers against decapentaplegic homolog 2	SMAD2	B7Z5N5	49 kDa	1.652	0
Myosin-IIIa	MYO3A	Q8NEV4	186 kDa	1.652	0
N-acetyl-D-glucosamine kinase	NAGK	H7C3G9	37 kDa	1.652	0
Negative elongation factor C/D	TH1L	H0UI80	67 kDa	1.652	0
Neogenin	NEO1	Q92859	160 kDa	1.652	0
Neurochondrin (Fragment)	NCDN	C9J5H8	26 kDa	1.652	0
Nicotinamide mononucleotide adenylyltransferase 1	NMNAT1	B1AN62	18 kDa	1.652	0
Niemann-Pick C1 protein	NPC1	B4DET3	107 kDa	1.652	0
Non-syndromic hearing impairment protein 5 (Fragment)	DFNA5	H7BZJ0	17 kDa	1.652	0
N-terminal kinase-like protein	SCYL1	E9PK59	86 kDa	1.652	0
Nucleoplasmin-3	NPM3	O75607	19 kDa	1.652	0
Oxysterol-binding protein	OSBPL9	B1AKJ6	84 kDa	1.652	0
Paraneoplastic antigen Ma2	PNMA2	Q9UL42	42 kDa	1.652	0
Peptidyl-prolyl cis-trans isomerase FKBP2	FKBP2	P26885	16 kDa	1.652	0
Phosphorylase b kinase regulatory subunit beta	PHKB	Q93100	125 kDa	1.652	0
Plexin-A4	PLXNA4	Q9HCM2	212 kDa	1.652	0
Polypeptide N-acetylgalactosaminyltransferase 1 soluble form	GALNT1	F5GY99	57 kDa	1.652	0
Pre-B-cell leukemia transcription factor-interacting protein 1	PBXIP1	B4E1J0	63 kDa	1.652	0
Probable ATP-dependent RNA helicase DDX23	DDX23	Q9BUQ8	96 kDa	1.652	0
Probable ATP-dependent RNA helicase DDX56 (Fragment)	DDX56	H7BZN7	21 kDa	1.652	0
Probable ATP-dependent RNA helicase DDX6	DDX6	P26196	54 kDa	1.652	0
Prolyl 3-hydroxylase 1 (Fragment)	LEPRE1	E2QRI1	23 kDa	1.652	0
Proteasomal ubiquitin receptor ADRM1	ADRM1	Q16186	42 kDa	1.652	0
Protein BUD31 homolog	BUD31	C9JNV2	14 kDa	1.652	0
Protein LYRIC	MTDH	E5RJU9	58 kDa	1.652	0
Protein O-linked-mannose beta-1,2-N-acetylglucosaminyltransferase 1	POMGNT1	F5H827	72 kDa	1.652	0
Protein strawberry notch homolog 2	SBNO2	K7ES28	149 kDa	1.652	0
Protein TBRG4 (Fragment)	TBRG4	C9IZN7	32 kDa	1.652	0
Protein THEM6	THEM6	Q8WUY1	24 kDa	1.652	0
Protein transport protein Sec61 subunit beta	SEC61B	P60468	10 kDa	1.652	0
Protein YIPF3 (Fragment)	YIPF3	D6RFI3	29 kDa	1.652	0
Putative RNA-binding protein 15	RBM15	Q96T37	107 kDa	1.652	0
Pyridoxal-dependent decarboxylase domain-containing protein 1	PDXDC1	E7EMH5	77 kDa	1.652	0
Regulator of nonsense transcripts 2	UPF2	Q9HAU5	148 kDa	1.652	0
Replication factor C subunit 4 (Fragment)	RFC4	C9J8M3	24 kDa	1.652	0
Replication initiator 1	REPIN1	C9J3L7	70 kDa	1.652	0
Reversion-inducing cysteine-rich protein with Kazal motifs	RECK	O95980	106 kDa	1.652	0
Ribonuclease P protein subunit p30	RPP30	P78346	29 kDa	1.652	0
RNA 3'-terminal phosphate cyclase	RTCA	A6NIC1	5 kDa	1.652	0
RNA demethylase ALKBH5	ALKBH5	Q6P6C2	44 kDa	1.652	0
RNA-binding protein NOB1	NOB1	H3BUR4	8 kDa	1.652	0
RNA-binding protein with serine-rich domain 1 (Fragment)	RNPS1	H3BMM9	32 kDa	1.652	0
Sec1 family domain-containing protein 1	SCFD1	Q8WVM8	72 kDa	1.652	0
SEC23-interacting protein	SEC23IP	F5H0L8	90 kDa	1.652	0
Secretory carrier-associated membrane protein 4 (Fragment)	SCAMP4	C9JWM2	14 kDa	1.652	0
Septin-9	41891	Q9UHD8	65 kDa	1.652	0
Serine incorporator 3	SERINC3	B4DUE9	47 kDa	1.652	0
Serine/threonine-protein kinase 24 12 kDa subunit	STK24	B4DR80	46 kDa	1.652	0
Serine/threonine-protein kinase mTOR	MTOR	P42345	289 kDa	1.652	0
Serine/threonine-protein phosphatase 2A 56 kDa regulatory subunit gamma isoform (Fragment)	PPP2R5C	H0YJ75	64 kDa	1.652	0
Serine/threonine-protein phosphatase 4 regulatory subunit 1 (Fragment)	PPP4R1	J3KRU1	11 kDa	1.652	0
Solute carrier family 22 member 18	SLC22A18	E9PRM7	35 kDa	1.652	0
Splicing factor 1 (Fragment)	SF1	C9J792	7 kDa	1.652	0
Splicing factor 3A subunit 3	SF3A3	E7EUT8	52 kDa	1.652	0
Splicing factor, arginine/serine-rich 15	SCAF4	O95104	126 kDa	1.652	0
Squamous cell carcinoma antigen recognized by T-cells 3	SART3	Q15020	110 kDa	1.652	0
Stromal cell-derived factor 1	CXCL12	P48061	11 kDa	1.652	0
Succinate dehydrogenase [ubiquinone] flavoprotein subunit, mitochondrial	SDHA	D6RFM5	64 kDa	1.652	0
Sulfhydryl oxidase 1	QSOX1	O00391	83 kDa	1.652	0
SWI/SNF complex subunit SMARCC1	SMARCC1	Q92922	123 kDa	1.652	0
Switch-associated protein 70	SWAP70	Q9UH65	69 kDa	1.652	0
Synaptogyrin-2	SYNGR2	K7ELD9	7 kDa	1.652	0
Target of EGR1 protein 1	TOE1	Q96GM8	57 kDa	1.652	0
Target of rapamycin complex 2 subunit MAPKAP1 (Fragment)	MAPKAP1	B1AMB1	10 kDa	1.652	0
TBC1 domain family member 10A	TBC1D10A	B5MD46	48 kDa	1.652	0
Tetraspanin-9	TSPAN9	B5MD23	30 kDa	1.652	0
Tetratricopeptide repeat protein 38	TTC38	E7ES35	46 kDa	1.652	0
THO complex subunit 1	THOC1	J3QQZ3	14 kDa	1.652	0
THO complex subunit 6 homolog	THOC6	Q86W42	38 kDa	1.652	0
Thymidine kinase (Fragment)	TK1	K7ERJ1	21 kDa	1.652	0
Torsin-1A-interacting protein 1 (Fragment)	TOR1AIP1	H0Y4R4	34 kDa	1.652	0
Transducin beta-like protein 3 (Fragment)	TBL3	J3KNP2	77 kDa	1.652	0
Transmembrane protein 109	TMEM109	Q9BVC6	26 kDa	1.652	0
Transmembrane protein 33 (Fragment)	TMEM33	D6RAA6	25 kDa	1.652	0
Transmembrane protein 50A	TMEM50A	O95807	17 kDa	1.652	0
Transmembrane protein 87B (Fragment)	TMEM87B	H7C0B3	21 kDa	1.652	0
Transportin-3	TNPO3	C9J7E5	108 kDa	1.652	0
tRNA (cytosine(34)-C(5))-methyltransferase	NSUN2	Q08J23	86 kDa	1.652	0
Tubulin-specific chaperone E	TBCE	B7Z3P1	65 kDa	1.652	0
U3 small nucleolar ribonucleoprotein protein IMP3	IMP3	Q9NV31	22 kDa	1.652	0
U4/U6 small nuclear ribonucleoprotein Prp4	PRPF4	O43172	58 kDa	1.652	0
U4/U6.U5 tri-snRNP-associated protein 2	USP39	B9A018	62 kDa	1.652	0
Ubiquitin carboxyl-terminal hydrolase 10 (Fragment)	USP10	H3BQP1	12 kDa	1.652	0
UDP-glucose:glycoprotein glucosyltransferase 2	UGGT2	Q9NYU1	175 kDa	1.652	0
Unconventional myosin-IXb	MYO9B	M0R0P8	243 kDa	1.652	0
Unconventional myosin-VI	MYO6	E7EW20	149 kDa	1.652	0
Uveal autoantigen with coiled-coil domains and ankyrin repeats (Fragment)	UACA	H0YN48	64 kDa	1.652	0
Vascular cell adhesion protein 1	VCAM1	P19320	81 kDa	1.652	0
V-type proton ATPase subunit d 1	ATP6V0D1	F5GYQ1	45 kDa	1.652	0
WD repeat-containing protein 11	WDR11	Q9BZH6	137 kDa	1.652	0
YTH domain-containing protein 1	YTHDC1	J3QR07	86 kDa	1.652	0
AP-3 complex subunit beta-1	AP3B1	E5RJ68	116 kDa	9.9119	2.8681
Cytochrome c (Fragment)	CYCS	C9JFR7	11 kDa	9.9119	2.8681
Probable ATP-dependent RNA helicase DDX17	DDX17	H3BLZ8	80 kDa	24.78	7.1702
60S ribosomal protein L35	RPL35	P42766	15 kDa	4.9559	1.434
Adenosine 3'-phospho 5'-phosphosulfate transporter 1	SLC35B2	Q8TB61	48 kDa	4.9559	1.434
AP-3 complex subunit delta-1	AP3D1	O14617	130 kDa	4.9559	1.434
DNA topoisomerase 2 (Fragment)	TOP2B	E9PCY5	130 kDa	4.9559	1.434
Phenylalanine--tRNA ligase alpha subunit	FARSA	B4E363	54 kDa	4.9559	1.434
Probable ATP-dependent RNA helicase DDX46	DDX46	Q7L014	117 kDa	4.9559	1.434
Protein DEK	DEK	B4DFG0	40 kDa	4.9559	1.434
Proto-oncogene tyrosine-protein kinase Src	SRC	P12931	60 kDa	4.9559	1.434
Tyrosine-protein kinase BAZ1B	BAZ1B	Q9UIG0	171 kDa	4.9559	1.434
Peptidyl-prolyl cis-trans isomerase B	PPIB	P23284	24 kDa	8.2599	2.1511
Heterogeneous nuclear ribonucleoprotein M	HNRNPM	P52272	78 kDa	19.824	5.0191
40S ribosomal protein S30	FAU	E9PR30	11 kDa	3.304	0.71702
60S ribosomal protein L36	RPL36	Q9Y3U8	12 kDa	16.52	3.5851
Acetyl-CoA acetyltransferase, mitochondrial	ACAT1	P24752	45 kDa	3.304	0.71702
Actin-related protein 2/3 complex subunit 3 (Fragment)	ARPC3	C9JZD1	12 kDa	3.304	0.71702
Archain 1, isoform CRA_a	ARCN1	B0YIW6	62 kDa	3.304	0.71702
Cadherin-6	CDH6	P55285	88 kDa	3.304	0.71702
Choline transporter-like protein 2	SLC44A2	Q8IWA5	80 kDa	3.304	0.71702
Coatomer subunit zeta-1	COPZ1	F8VS17	18 kDa	3.304	0.71702
DNA replication licensing factor MCM3	MCM3	P25205	91 kDa	3.304	0.71702
DNA topoisomerase 2-alpha	TOP2A	P11388	174 kDa	3.304	0.71702
Dolichyl-diphosphooligosaccharide--protein glycosyltransferase 48 kDa subunit	DDOST	E7EWT1	47 kDa	3.304	0.71702
Endoplasmic reticulum resident protein 29	ERP29	P30040	29 kDa	3.304	0.71702
Equilibrative nucleoside transporter 1	SLC29A1	B3KQV7	59 kDa	3.304	0.71702
Fumarylacetoacetase	FAH	P16930	46 kDa	3.304	0.71702
Golgi reassembly-stacking protein 2	GORASP2	B4DKT0	49 kDa	3.304	0.71702
Guanine nucleotide-binding protein-like 1	GNL1	P36915	69 kDa	3.304	0.71702
HCG2044781	TMEM189	G3V2F7	42 kDa	3.304	0.71702
Heat shock 105kDa/110kDa protein 1, isoform CRA_b	HSPH1	B4DYH1	97 kDa	3.304	0.71702
Helicase SKI2W	SKIV2L	Q15477	138 kDa	3.304	0.71702
Hemoglobin subunit delta	HBD	E9PFT6	15 kDa	3.304	0.71702
Heterogeneous nuclear ribonucleoprotein A/B	HNRNPAB	D6R9P3	30 kDa	3.304	0.71702
Hypoxanthine-guanine phosphoribosyltransferase	HPRT1	P00492	25 kDa	3.304	0.71702
Malate dehydrogenase, cytoplasmic	MDH1	P40925	36 kDa	3.304	0.71702
Mannose-1-phosphate guanyltransferase alpha	GMPPA	Q96IJ6	46 kDa	3.304	0.71702
Nucleoredoxin	NXN	Q6DKJ4	48 kDa	3.304	0.71702
Platelet-derived growth factor D	PDGFD	Q9GZP0	43 kDa	3.304	0.71702
Proteasome activator complex subunit 1	PSME1	Q06323	29 kDa	3.304	0.71702
Protein transport protein Sec24B	SEC24B	B7ZKM8	140 kDa	3.304	0.71702
Ribosomal protein S6 kinase alpha-3	RPS6KA3	B4DG22	81 kDa	3.304	0.71702
RNA-binding protein 25	RBM25	P49756	100 kDa	3.304	0.71702
RNA-binding protein 39	RBM39	E1P5S2	41 kDa	3.304	0.71702
Solute carrier family 2, facilitated glucose transporter member 10	SLC2A10	O95528	57 kDa	3.304	0.71702
Splicing factor 3B subunit 2	SF3B2	E9PPJ0	98 kDa	3.304	0.71702
Succinyl-CoA ligase [GDP-forming] subunit beta, mitochondrial	SUCLG2	E9PDQ8	41 kDa	3.304	0.71702
Translation initiation factor eIF-2B subunit epsilon	EIF2B5	E9PC74	78 kDa	3.304	0.71702
Transmembrane emp24 domain-containing protein 10	TMED10	P49755	25 kDa	3.304	0.71702
Vacuolar protein sorting-associated protein 45	VPS45	Q9NRW7	65 kDa	3.304	0.71702
Vacuolar protein sorting-associated protein 51 homolog	VPS51	Q9UID3	86 kDa	3.304	0.71702
CTP synthase 1	CTPS1	P17812	67 kDa	6.6079	1.434
Glutamate--cysteine ligase catalytic subunit	GCLC	P48506	73 kDa	6.6079	1.434
Myb-binding protein 1A (Fragment)	MYBBP1A	I3L1L3	140 kDa	6.6079	1.434
Protein disulfide-isomerase A6	PDIA6	B5MCQ5	53 kDa	6.6079	1.434
Vesicle transport protein GOT1B	GOLT1B	F5H6U7	14 kDa	6.6079	1.434
40S ribosomal protein S19	RPS19	P39019	16 kDa	11.564	2.1511
60 kDa SS-A/Ro ribonucleoprotein	TROVE2	P10155	61 kDa	3.304	0
Asparagine synthetase [glutamine-hydrolyzing]	ASNS	P08243	64 kDa	3.304	0
Calcium homeostasis endoplasmic reticulum protein	CHERP	J3QK89	105 kDa	3.304	0
Conserved oligomeric Golgi complex subunit 3	COG3	Q96JB2	94 kDa	3.304	0
Dihydropyrimidinase-related protein 1	CRMP1	E9PD68	62 kDa	3.304	0
E3 ubiquitin-protein ligase TRIM32	TRIM32	Q13049	72 kDa	3.304	0
E3 ubiquitin-protein ligase TRIP12	TRIP12	Q14669	220 kDa	3.304	0
Fad1, flavin adenine dinucleotide synthetase, homolog (Yeast), isoform CRA_e	FLAD1	Q5T196	50 kDa	3.304	0
Golgin subfamily A member 7	GOLGA7	Q7Z5G4	16 kDa	3.304	0
HEAT repeat-containing protein 1	HEATR1	Q5T3Q7	233 kDa	3.304	0
Leucine-rich repeat-containing protein 8A	LRRC8A	Q8IWT6	94 kDa	3.304	0
Myotubularin-related protein 5	SBF1	G5E933	208 kDa	3.304	0
Negative elongation factor A (Fragment)	NELFA	C9JHL4	32 kDa	3.304	0
Peptidyl-prolyl cis-trans isomerase FKBP10	FKBP10	Q96AY3	64 kDa	3.304	0
Phosphatidylinositol 4-kinase alpha	PI4KA	J3KN10	237 kDa	3.304	0
Procollagen galactosyltransferase 1	COLGALT1	Q8NBJ5	72 kDa	3.304	0
Procollagen-lysine,2-oxoglutarate 5-dioxygenase 1	PLOD1	B4DR87	88 kDa	3.304	0
Protein PRRC2A	PRRC2A	P48634	229 kDa	3.304	0
Protein transport protein Sec23B	SEC23B	Q15437	86 kDa	3.304	0
Protein-tyrosine sulfotransferase 1	TPST1	O60507	42 kDa	3.304	0
RNA-binding protein 28	RBM28	Q9NW13	86 kDa	3.304	0
Sec1 family domain-containing protein 2	SCFD2	Q8WU76	75 kDa	3.304	0
Serine/arginine-rich splicing factor 9	SRSF9	Q13242	26 kDa	3.304	0
Small nuclear ribonucleoprotein E	SNRPE	P62304	11 kDa	3.304	0
Sorting nexin-18	SNX18	Q96RF0	69 kDa	3.304	0
Sorting nexin-8	SNX8	Q9Y5X2	53 kDa	3.304	0
Trophoblast glycoprotein	TPBG	Q13641	46 kDa	3.304	0
Troponin I, cardiac muscle	TNNI3	K7EN02	21 kDa	3.304	0
UDP-N-acetylhexosamine pyrophosphorylase-like protein 1	UAP1L1	Q3KQV9	57 kDa	3.304	0
UPF0160 protein MYG1, mitochondrial	C12orf10	F8VQQ3	34 kDa	3.304	0
Vacuolar protein sorting-associated protein VTA1 homolog	VTA1	Q9NP79	34 kDa	3.304	0
3-hydroxyacyl-CoA dehydrogenase type-2	HSD17B10	Q99714	27 kDa	4.9559	0.71702
Calpain small subunit 1	CAPNS1	K7EKD8	25 kDa	4.9559	0
Delta-1-pyrroline-5-carboxylate synthase	ALDH18A1	P54886	87 kDa	4.9559	0
Eukaryotic translation initiation factor 3 subunit C-like protein	EIF3CL	B5ME19	105 kDa	4.9559	0
Histone H1.4	HIST1H1E	P10412	22 kDa	4.9559	0
Probable ATP-dependent RNA helicase DDX27	DDX27	Q96GQ7	90 kDa	4.9559	0
Testis-expressed sequence 10 protein	TEX10	Q9NXF1	106 kDa	4.9559	0
Double-stranded RNA-binding protein Staufen homolog 1	STAU1	O95793	63 kDa	8.2599	0.71702
Eukaryotic translation initiation factor 4 gamma 2 (Fragment)	EIF4G2	D3DQV9	102 kDa	6.6079	0
E3 ubiquitin-protein ligase UBR4	UBR4	Q5T4S7	574 kDa	9.9119	0.71702
Isoform 2 of Neutral alpha-glucosidase AB	GANAB	Q14697-2	109 kDa	14.868	0
Tubulin beta-2B chain	TUBB2B	Q9BVA1	50 kDa	117.29	0
